# Supplementary material for: NERNST: a genetically-encoded ratiometric non-destructive sensing tool to estimate NADP(H) redox status in bacterial, plant and animal systems
Source: Nat Commun. 2023 Jun 6;14:3277. doi: 10.1038/s41467-023-38739-4 (PMC10244373; doi:10.1038/s41467-023-38739-4)
Supplement: Supplementary file 3 — Source Data [file 41467_2023_38739_MOESM3_ESM.zip]

Archive with 16 entries (15 files):
- _SOURCE DATA (7)/
- __MACOSX/.__SOURCE DATA (7)
- _SOURCE DATA (7)/SourceData_Figure6.xlsx
- __MACOSX/_SOURCE DATA (7)/._SourceData_Figure6.xlsx
- _SOURCE DATA (7)/E-pH-correction.xlsx
- __MACOSX/_SOURCE DATA (7)/._E-pH-correction.xlsx
- _SOURCE DATA (7)/SourceData_Figure2.xlsx
- __MACOSX/_SOURCE DATA (7)/._SourceData_Figure2.xlsx
- _SOURCE DATA (7)/SourceData_Figure4.xlsx
- __MACOSX/_SOURCE DATA (7)/._SourceData_Figure4.xlsx
- _SOURCE DATA (7)/SourceData_Figure1.xlsx
- __MACOSX/_SOURCE DATA (7)/._SourceData_Figure1.xlsx
- _SOURCE DATA (7)/SourceData_Figure3.xlsx
- __MACOSX/_SOURCE DATA (7)/._SourceData_Figure3.xlsx
- _SOURCE DATA (7)/SourceData_Figure5.xlsx
- __MACOSX/_SOURCE DATA (7)/._SourceData_Figure5.xlsx
