# Supplementary material for: NERNST: a genetically-encoded ratiometric non-destructive sensing tool to estimate NADP(H) redox status in bacterial, plant and animal systems
Source: Nat Commun. 2023 Jun 6;14:3277. doi: 10.1038/s41467-023-38739-4 (PMC10244373; doi:10.1038/s41467-023-38739-4)
Supplement: Supplementary file 3 — Source Data [file 41467_2023_38739_MOESM3_ESM.zip › _SOURCE DATA (7)/SourceData_Figure6.xlsx]

## Sheet: Fig. 6d
Time (min)	R (BS)		FI (HR)				Stats
0	2.8	2.3	252	235	218			R (BS)			FI (HR)
10	3.5	3.38	226	450	303		Time (min)	Mean	SD	n	Mean	SD	n
15	4.19	4.07	623	551	367		0	2.55	0.353553	2	235	17	3
21	4.6	4.71	580	549	361		10	3.44	0.0848528	2	326.333	113.808	3
26	5.54	4.78	584	364	427		15	4.13	0.0848528	2	513.667	132.02	3
32	5.54	6.05	596	632	289		21	4.655	0.0777817	2	496.667	118.509	3
							26	5.16	0.537401	2	458.333	113.298	3
							32	5.795	0.360624	2	505.667	188.5	3
