# Supplementary material for: NERNST: a genetically-encoded ratiometric non-destructive sensing tool to estimate NADP(H) redox status in bacterial, plant and animal systems
Source: Nat Commun. 2023 Jun 6;14:3277. doi: 10.1038/s41467-023-38739-4 (PMC10244373; doi:10.1038/s41467-023-38739-4)
Supplement: Supplementary file 3 — Source Data [file 41467_2023_38739_MOESM3_ESM.zip › _SOURCE DATA (7)/E-pH-correction.xlsx]

## Sheet: Efinal(pHcorr)
		E	pH	pH correction	Efinal(pH)
Plants
Fig 3a
	At 99(Chlo)	-281.348	8	-60	-341.348
	Nt 99(Chlo)	-258.342	8	-60	-318.342
	At 101(Cyt)	-290.079	7.3	-18	-308.079
	Nt 101(Cyt)	-291.259	7.3	-18	-309.259
Fig 3b
Light	Nt 99(Chlo)	-292.345	8	-60	-352.345
Dark	Nt 99(Chlo)	-295.792	7.2	-12	-307.792
Light	Nt 101(Cyt)	-286.142	7.3	-18	-304.142
Dark	Nt 101(Cyt)	-292.455	7.3	-18	-310.455
Fig 3c
H2O	Nt 99(Chlo)	-292.345	8	-60	-352.345
Drought	Nt 99(Chlo)	-271.279	8	-60	-331.279
H2O	Nt 101(Cyt)	-286.142	7.3	-18	-304.142
Drought	Nt 101(Cyt)	-267.185	7.3	-18	-285.185
Protoplasts
Fig 4b
	At 99(Chlo)	-271.559	8	-60	-331.559
	Nt 99(Chlo)	-259.546	8	-60	-319.546
	At 101(Cyt)	-280.096	7.3	-18	-298.096
	Nt 101(Cyt)	-280.213	7.3	-18	-298.213
Fig 4c
Stable	At 101(Cyt)	-286.375	7.3	-18	-304.375
Transient	At 101(Cyt)	-291.055	7.3	-18	-309.055
Bacteria
Fig 2b
BS	Acetate	-305	7.5	-30	-335
	Glycerol	-294	7.5	-30	-324
	LB exp	-278	7.5	-30	-308
	Glucose	-265	7.5	-30	-295
	LB stat	-256	7.5	-30	-286
