# Supplementary material for: NERNST: a genetically-encoded ratiometric non-destructive sensing tool to estimate NADP(H) redox status in bacterial, plant and animal systems
Source: Nat Commun. 2023 Jun 6;14:3277. doi: 10.1038/s41467-023-38739-4 (PMC10244373; doi:10.1038/s41467-023-38739-4)
Supplement: Supplementary file 3 — Source Data [file 41467_2023_38739_MOESM3_ESM.zip › _SOURCE DATA (7)/SourceData_Figure2.xlsx]

## Sheet: Fig. 2b
	E (mV)							Stats				Two-way ANOVA
												Alpha 0,05
	Acetate							Mean	SD	n		Bonferroni's multiple comparisons test	Significant?	Summary	Adjusted P Value
BS	-322	-336	-314	-344	-362	-330		-334.667	17.002	6		BS - RC
RC	-348	-336						-342	8.48528	2		Acetate	No	ns	>0,9999
												Glycerol	No	ns	>0,9999
	Glycerol							Mean	SD	n		LB exp	No	ns	>0,9999
BS	-339	-336	-335	-328	-302	-302		-323.667	17.1659	6		Glucose	No	ns	>0,9999
RC	-314	-318						-316	2.82843	2
	LB exp							Mean	SD	n
BS	-318	-308	-299					-308.333	9.50438	3
RC	-320	-325						-322.5	3.53553	2
	Glucose							Mean	SD	n
BS	-303	-315	-268					-295.333	24.4199	3
RC	-310	-311						-310.5	0.707107	2
	LB stat							Mean	SD	n
BS	-300	-285	-282	-278				-286.25	9.60469	4
RC	Not determined

## Sheet: Fig. S10b
R (I405nm/I488nm)				Stats
Acetate					Acetate
10 mM DTT	Ctrl	10 mM H2O2			10 mM DTT	Ctrl	10 mM H2O2
0.312	0.472	1.054		Mean	0.3007	0.55	1.681
0.29	0.406	1.62		SD	0.01102	0.1929	0.6601
0.3	0.768	2.37		n	3	3	3
Glycerol					Glycerol
10 mM DTT	Ctrl	10 mM H2O2			10 mM DTT	Ctrl	10 mM H2O2
0.237	0.353	1.76		Mean	0.2923	0.4967	1.296
0.34	0.285	0.947		SD	0.05193	0.3075	0.4187
0.3	0.846	1.18		n	3	3	3
LB exponential					LB exponential
10 mM DTT	Ctrl	10 mM H2O2			10 mM DTT	Ctrl	10 mM H2O2
0.504	0.467	1.231		Mean	0.4847	0.6967	1.254
0.653	0.781	1.9		SD	0.1788	0.1986	0.6343
0.297	0.844	0.632		n	3	3	3
Glucose					Glucose
10 mM DTT	Ctrl	10 mM H2O2			10 mM DTT	Ctrl	10 mM H2O2
0.273	0.38	0.49		Mean	0.4035	0.59	0.77
0.534	0.795	1.05		SD	0.1846	0.297	0.396
				n	2	2	2
LB stationaria					LB stationaria
10 mM DTT	Ctrl	10 mM H2O2			10 mM DTT	Ctrl	10 mM H2O2
0.355	1.02	1.208		Mean	0.577	1.333	1.493
0.646	1.43	1.5		SD	0.1968	0.2779	0.2811
0.73	1.55	1.77		n	3	3	3
