# Supplementary material for: NERNST: a genetically-encoded ratiometric non-destructive sensing tool to estimate NADP(H) redox status in bacterial, plant and animal systems
Source: Nat Commun. 2023 Jun 6;14:3277. doi: 10.1038/s41467-023-38739-4 (PMC10244373; doi:10.1038/s41467-023-38739-4)
Supplement: Supplementary file 3 — Source Data [file 41467_2023_38739_MOESM3_ESM.zip › _SOURCE DATA (7)/SourceData_Figure4.xlsx]

## Sheet: Fig. 4b
E (mV)						Stats					Two-way ANOVA
											Alpha 0,05
A. thaliana			N. tabacum				A. thaliana				Bonferroni's multiple comparisons test	Significant?	Summary	Adjusted P Value
Chloroplast	Cytosol		Chloroplast	Cytosol			Mean	SD	n		Chloroplast - Cytosol
-350	-337		-339	-354		Chloroplast	-331.5	12.8499	22		A. thaliana	Yes	****	<0,0001
-348	-325		-336	-354		Cytosol	-298.1	12.1928	50		N. tabacum	Yes	****	<0,0001
-347	-324		-335	-354
-346	-309		-333	-343
-344	-309		-332	-343			N. tabacum
-339	-307		-331	-323			Mean	SD	n
-336	-307		-331	-315		Chloroplast	-319.613	18.0715	31
-336	-306		-330	-315		Cytosol	-298.171	25.6681	35
-335	-306		-328	-313
-335	-305		-327	-310
-333	-305		-326	-310
-332	-305		-326	-303
-332	-304		-325	-299
-331	-303		-324	-298
-330	-303		-324	-297
-329	-302		-323	-291
-327	-302		-322	-290
-322	-302		-322	-288
-322	-301		-321	-287
-309	-301		-321	-286
-306	-300		-321	-286
-304	-300		-320	-285
	-300		-317	-284
	-300		-314	-283
	-298		-313	-282
	-298		-311	-279
	-298		-308	-279
	-298		-307	-277
	-297		-305	-275
	-297		-299	-274
	-296		-237	-274
	-296			-274
	-296			-272
	-295			-272
	-295			-267
	-295
	-294
	-294
	-293
	-292
	-290
	-288
	-288
	-284
	-283
	-282
	-278
	-276
	-275
	-266

## Sheet: Fig. 4c
E (mV)			Stats				Unpaired t test
							P value	0.34
Stable	Transient			Stable	Transient		P value summary	ns
-326	-338		Mean	-304.4	-309		Significantly different (P < 0.05)?	No
-320	-336		SD	13.67	14.48		One- or two-tailed P value?	Two-tailed
-318	-336		n	13	28
-317	-328
-314	-325
-307	-320
-301	-320
-298	-319
-297	-317
-295	-314
-295	-311
-287	-310
-282	-306
	-306
	-305
	-304
	-303
	-302
	-302
	-301
	-301
	-300
	-295
	-294
	-291
	-290
	-290
	-288

## Sheet: Fig. 4d
R (I405nm/I488nm)									Stats					Two-way ANOVA
														Alpha 0,05
10 mM DTT			Ctrl			10 mM H2O2				10 mM DTT				Bonferroni's multiple comparisons test	Significant?	Summary	Adjusted P Value
Stable	Transient		Stable	Transient		Stable	Transient			Mean	SD	n		Stable - Transient
0.377	0.537		0.484	0.482		1.485	0.873		Stable	0.431933	0.0779812	15		DTT	No	ns	>0,9999
0.521	0.444		0.508	0.485		1.275	1.263		Transient	0.484522	0.0821804	23		H2O2	No	ns	>0,9999
0.442	0.465		0.521	0.485		1.097	0.926							Ctrl	No	ns	>0,9999
0.561	0.403		0.53	0.505		1.019	1.18			Ctrl
0.544	0.425		0.546	0.512		1.056	0.861			Mean	SD	n
0.318	0.539		0.614	0.535		1.221	1.104		Stable	0.688385	0.172838	13
0.343	0.417		0.698	0.537		2	0.709		Transient	0.645679	0.118671	28
0.336	0.563		0.747	0.54		1.041	1.22
0.487	0.541		0.754	0.551		1.316	1.253			10 mM H2O2
0.387	0.425		0.785	0.569		1.364	2.156			Mean	SD	n
0.352	0.507		0.797	0.594			1.653		Stable	1.2874	0.294513	10
0.456	0.431		0.942	0.604			1.512		Transient	1.29673	0.356639	22
0.422	0.497		1.023	0.641			1.458
0.455	0.681			0.641			0.952
0.478	0.61			0.649			1.878
	0.346			0.658			1.091
	0.439			0.67			1.807
	0.497			0.686			1.346
	0.399			0.687			1.363
	0.534			0.696			1.181
	0.357			0.702			1.495
	0.522			0.71			1.247
	0.565			0.776
				0.784
				0.827
				0.842
				0.848
				0.863
