# Supplementary material for: NERNST: a genetically-encoded ratiometric non-destructive sensing tool to estimate NADP(H) redox status in bacterial, plant and animal systems
Source: Nat Commun. 2023 Jun 6;14:3277. doi: 10.1038/s41467-023-38739-4 (PMC10244373; doi:10.1038/s41467-023-38739-4)
Supplement: Supplementary file 3 — Source Data [file 41467_2023_38739_MOESM3_ESM.zip › _SOURCE DATA (7)/SourceData_Figure1.xlsx]

## Sheet: Fig. 1b
R (I390nm/I490nm)							Stats								One-way ANOVA
															Alpha 0,05
10 mM DTT	0.5 mM NADPH	0.5 mM NADH	0.5 mM GSH	10 mM H2O2	Non treated			10 mM DTT	0.5 mM NADPH	0.5 mM NADH	0.5 mM GSH	10 mM H2O2	Non treated		Tukey's multiple comparisons test	Significant?	Summary	Adjusted P Value
0.0039	0.0113	0.0351	0.0432	0.0355	0.0455		Mean	0.003333	0.009533	0.03233	0.04173	0.04047	0.0426		DTT vs. NADPH	No	ns	0.3646
0.0031	0.0033	0.0291	0.0402	0.045	0.0397		SD	0.0004933	0.005564	0.003027	0.001501	0.004765	0.004101		DTT vs. NADH	Yes	****	<0,0001
0.003	0.014	0.0328	0.0418	0.0409			n	3	3	3	3	3	2		DTT vs. GSH	Yes	****	<0,0001
															DTT vs. Non treated	Yes	****	<0,0001
															DTT vs. H2O2	Yes	****	<0,0001
															NADPH vs. NADH	Yes	***	0.0001
															NADPH vs. GSH	Yes	****	<0,0001
															NADPH vs. Non treated	Yes	****	<0,0001
															NADPH vs. H2O2	Yes	****	<0,0001
															NADH vs. GSH	No	ns	0.0764
															NADH vs. Non treated	No	ns	0.0857
															NADH vs. H2O2	No	ns	0.1474
															GSH vs. Non treated	No	ns	0.9998
															GSH vs. H2O2	No	ns	0.9977
															Non treated vs. H2O2	No	ns	0.9853

## Sheet: Fig 1c
R (I390nm/I490nm)									Stats					Two-way ANOVA
														Alpha 0,05
10 mM DTT			0.5 mM NADPH			10 mM H2O2				10 mM DTT				Bonferroni's multiple comparisons test	Significant?	Summary	Adjusted P Value
Wt	Mut		Wt	Mut		Wt	Mut			Mean	SD	n		Wt - Mut
0.0039	0.0059		0.0113	0.0471		0.0355	0.0452		Wt	0.00333333	0.000493288	3		DTT	No	ns	0.8769
0.0031	0.0069		0.0033	0.0456		0.045	0.0478		Mut	0.0061	0.00072111	3		NADPH	Yes	****	<0,0001
0.003	0.0055		0.014	0.0468		0.0409	0.0468							H2O2	No	ns	0.0932
										0.5 mM NADPH
										Mean	SD	n
									Wt	0.00953333	0.00556447	3
									Mut	0.0465	0.000793725	3
										10 mM H2O2
										Mean	SD	n
									Wt	0.0404667	0.0047648	3
									Mut	0.0466	0.00131149	3

## Sheet: Fig. 1d
NADPH (µM)	R (I390nm/I490nm)				Stats
50	0.0322	0.0334	0.0338
100	0.0283	0.0274	0.0284		NADPH (uM)	Mean	SD	n
250	0.0199	0.0179	0.0161		50	0.0331333	0.000832666	3
500	0.0113	0.0094	0.0082		100	0.0280333	0.000550757	3
750	0.0084	0.0074	0.006		250	0.0179667	0.00190088	3
1000	0.0067	0.0055	0.0051		500	0.00963333	0.00156312	3
1500	0.0047	0.0043	0.0043		750	0.00726667	0.00120554	3
2000	0.0045	0.0041	0.0041		1000	0.00576667	0.000832666	3
2500	0.0043	0.004	0.0043		1500	0.00443333	0.00023094	3
					2000	0.00423333	0.00023094	3
					2500	0.0042	0.000173205	3

## Sheet: Fig. 1e
	OxDNERNST								Stats
	1 mM			0.5 mM						OxDNERNST
E (mV)	n1	n2	n3	n1	n2	n3	NADPH/NADP+ fractions			1 mM			0.5 mM
-292	0.781926	0.853159	0.85545	0.870295	0.877754	0.88853	0.64		E (mV)	Mean	SD	n	Mean	SD	n
-302	0.697952	0.77578	0.78628	0.780771	0.79038	0.786318	0.74		-292	0.831	0.0285606	3	0.879	0.00464267	3
-309	0.635789	0.720869	0.717384	0.68338	0.704881	0.700921	0.83		-302	0.755	0.0281911	3	0.786	0.00211243	3
-315	0.569854	0.661568	0.662935	0.59824	0.629522	0.650181	0.93		-309	0.693	0.025004	3	0.696	0.00439082	3
-320	0.47484	0.54484	0.55572	0.513971	0.553083	0.560309	1		-315	0.633	0.0248485	3	0.626	0.00912429	3
-325	0.373427	0.441685	0.434391	0.452724	0.498154	0.505041	1.08		-320	0.526	0.0172393	3	0.543	0.00776947	3
-331	0.396149	0.432553	0.433055	0.407747	0.437476	0.481149	1.2		-325	0.417	0.0125004	3	0.486	0.00824538	3
-338	0.400083	0.441122	0.441649	0.374046	0.416833	0.464999	1.35		-331	0.421	0.00714245	3	0.443	0.0103084	3
-348				0.329145	0.426795	0.453191	1.6		-338	0.428	0.00812296	3	0.419	0.0123307	3
									-348				0.405	0.017063	3

## Sheet: Fig. 1f
	R (I390nm/I490nm)													Stats
pH	10 mM H2O2			Non treated			0.5 mM NADP(H)			10 mM DTT					H2O2
5.8	0.0413	0.0413	0.0414	0.0418	0.0417	0.0419	0.035	0.0353	0.035	0.0081	0.0092	0.0086		pH	Mean	SD	n
6.5	0.0448	0.0451	0.045	0.0461	0.0463	0.0463	0.0257	0.0256	0.0255	0.0054	0.0061	0.0056		5.8	0.0413333	5.7735e-05	3
7	0.0452	0.0455	0.0456	0.0465	0.0467	0.0466	0.0227	0.023	0.0229	0.0051	0.0063	0.0055		6.5	0.0449667	0.000152753	3
8	0.045	0.0451	0.0448	0.0457	0.0458	0.0457	0.0214	0.0217	0.0216	0.0046	0.0049	0.0046		7	0.0454333	0.000208167	3
														8	0.0449667	0.000152753	3
															Non treated
														pH	Mean	SD	n
														5.8	0.0418	0.0001	3
														6.5	0.0462333	0.00011547	3
														7	0.0466	0.0001	3
														8	0.0457333	5.7735e-05	3
															NADP(H)
														pH	Mean	SD	n
														5.8	0.0351	0.000173205	3
														6.5	0.0256	0.0001	3
														7	0.0228667	0.000152753	3
														8	0.0215667	0.000152753	3
															DTT
														pH	Mean	SD	n
														5.8	0.00863333	0.000550757	3
														6.5	0.0057	0.000360555	3
														7	0.00563333	0.00061101	3
														8	0.0047	0.000173205	3

## Sheet: Fig. S1f
	Uncropped and unprocessed scan of the Native gel

## Sheet: Fig. S4
	R (I390nm/I490nm)							Stats								Two-way ANOVA
									R (I390nm/I490nm)							Alpha 0,05
	30 aa			45 aa					30 aa			45 aa				Bonferroni's multiple comparisons test	Significant?	Summary	Adjusted P Value
10 mM DTT	0.00245	0.00328	0.00331	0.00353	0.00247	0.00315			Mean	SD	n	Mean	SD	n		30 aa - 45 aa
0.5 mM NADPH	0.00486	0.00169	0.00106	0.00365	0.00194	0.00439		10 mM DTT	0.00302318	0.000483	3	0.00307692	0.0004763	3		DTT	No	ns	>0,9999
0.5 mM GSH	0.04113	0.03759	0.04179	0.04566	0.04378	0.04594		0.5 mM NADPH	0.00246827	0.001974	3	0.00328484	0.001255	3		NADPH	No	ns	>0,9999
10 mM H2O2	0.03575	0.04465	0.04219	0.03995	0.04645	0.04846		0.5 mM GSH	0.0402165	0.002309	3	0.0450782	0.001213	3		GSH	No	ns	0.2121
Non treated	0.03526	0.04369	0.04018	0.04847	0.04344	0.0447		10 mM H2O2	0.0409091	0.004564	3	0.0450297	0.004425	3		H2O2	No	ns	0.4441
								Non treated	0.0396761	0.004152	3	0.0454546	0.002611	3		Non treated	No	ns	0.0957

## Sheet: Fig. S5a
	Dimer + 10 mM DTT								Dimer + 0.5 mM NADPH									Stats
Time (s)	390 nm			490 nm				Time (s)	390 nm				490 nm
1.633	55.537	56.326	56.679	88.339	89.255	89.479		1.633	55.1	54.926	55.547	54.934	88.933	88.985	88.646	88.544			Dimer + 10 mM DTT								Dimer + 0.5 mM NADPH
4.079	55.434	55.918	56.423	88.516	89.478	89.535		4.079	55.105	54.698	55.655	54.322	89.312	88.931	88.592	88.624			390 nm			490 nm					390 nm			490 nm
6.639	55.215	56.047	56.135	88.471	89.285	89.624		6.639	55.047	54.589	55.136	54.714	89.161	88.852	88.465	88.365		Time (s)	Mean	SEM	n	Mean	SEM	n		Time (s)	Mean	SEM	n	Mean	SEM	n
9.139	55.191	55.527	56.146	88.584	89.196	89.309		9.139	54.896	54.927	55.121	54.603	88.951	88.553	87.904	88.588		1.633	56.1807	0.337581	3	89.0243	0.348714	3		1.633	55.1268	0.145711	4	88.777	0.107645	4
11.579	55.087	55.795	55.885	88.529	89.106	89.332		11.579	54.967	54.614	54.744	54.625	89.414	88.645	87.658	88.594		4.079	55.925	0.285521	3	89.1763	0.330576	3		4.079	54.945	0.285604	4	88.8648	0.167525	4
14.079	54.498	55.669	55.602	88.339	89.249	89.195		14.079	55.044	54.79	54.771	54.741	89.109	89.243	88.568	89.249		6.639	55.799	0.293103	3	89.1267	0.342128	3		6.639	54.8715	0.130822	4	88.7108	0.183169	4
16.519	54.964	55.171	55.53	88.442	89.213	89.279		16.519	54.465	54.76	55.078	54.711	89.251	88.981	87.83	88.624		9.139	55.6213	0.279691	3	89.0297	0.225208	3		9.139	54.8867	0.106885	4	88.499	0.217785	4
19.079	55.226	55.567	55.503	88.535	89.205	89.441		19.079	54.608	54.434	54.75	55.03	88.725	88.978	88.036	89.022		11.579	55.589	0.252341	3	88.989	0.239074	3		11.579	54.7375	0.0819659	4	88.5777	0.359402	4
21.575	54.88	55.308	55.4	87.833	89.253	88.928		21.575	54.518	54.18	54.307	54.316	89.141	88.611	87.762	88.318		14.079	55.2563	0.37966	3	88.9277	0.294746	3		14.079	54.8365	0.0698981	4	89.0422	0.161352	4
24.019	54.537	55.13	55.289	87.982	89.011	89.017		24.019	54.763	54.013	54.554	54.36	89.214	88.345	87.985	88.672		16.519	55.2217	0.165342	3	88.978	0.268676	3		16.519	54.7535	0.125957	4	88.6715	0.308489	4
26.579	54.474	55.231	55.209	87.641	89.183	89.456		26.579	54.978	54.469	54.516	54.204	89.135	88.937	87.908	88.666		19.079	55.432	0.104644	3	89.0603	0.271358	3		19.079	54.7055	0.125996	4	88.6903	0.227689	4
29.079	54.56	54.931	55.151	88.226	88.692	89.533		29.079	54.217	54.092	54.291	54.964	88.729	88.694	88.244	88.867		21.575	55.196	0.160217	3	88.6713	0.429538	3		21.575	54.3302	0.0698622	4	88.458	0.287795	4
31.519	54.761	54.694	55.141	87.333	88.641	89.07		31.519	54.301	54.654	54.45	53.945	89.02	88.345	87.712	88.366		24.019	54.9853	0.228817	3	88.67	0.344004	3		24.019	54.4225	0.159381	4	88.554	0.260922	4
34.079	54.296	54.341	55.401	87.252	88.565	89.524		34.079	55	54.428	54.111	53.991	89.391	88.583	87.976	88.511		26.579	54.9713	0.248748	3	88.76	0.565023	3		26.579	54.5418	0.160817	4	88.6615	0.268931	4
36.579	53.818	54.58	55.277	87.723	88.599	89.412		36.579	54.561	54.279	53.924	54.381	89.109	88.786	87.366	88.457		29.079	54.8807	0.172453	3	88.817	0.38244	3		29.079	54.391	0.195364	4	88.6335	0.135097	4
39.019	54.566	55.047	54.961	88.037	88.903	89.608		39.019	54.585	54.507	54.186	54.478	88.939	89.219	87.55	88.888		31.519	54.8653	0.139184	3	88.348	0.522392	3		31.519	54.3375	0.149504	4	88.3607	0.267046	4
41.519	54.245	54.661	55.022	88.127	88.51	89.478		41.519	54.373	54.238	54.099	54.135	88.785	89.089	87.754	88.432		34.079	54.6793	0.361067	3	88.447	0.658518	3		34.079	54.3825	0.225529	4	88.6153	0.291881	4
43.949	54.1	54.434	55.298	87.833	88.788	89.491		43.949	54.452	54.572	54.147	54.47	89.07	89.018	87.716	88.797		36.579	54.5583	0.421316	3	88.578	0.487685	3		36.579	54.2863	0.134084	4	88.4295	0.37866	4
46.454	54.68	54.503	54.882	88.274	89.283	89.001		46.454	54.71	54.777	54.236	54.173	89.032	89.312	88.021	88.58		39.019	54.858	0.148096	3	88.8493	0.454302	3		39.019	54.439	0.0873069	4	88.649	0.373488	4
48.889	54.282	54.608	54.622	87.942	89.168	88.958		48.889	54.686	54.485	54.17	54.15	88.739	89.278	87.952	88.591		41.519	54.6427	0.224488	3	88.705	0.402003	3		41.519	54.2112	0.0614361	4	88.515	0.286994	4
51.329	54.242	54.457	54.9	87.992	88.929	89.374		51.329	54.539	54.474	54.115	54.333	89.314	88.85	87.795	89.043		43.949	54.6107	0.356936	3	88.704	0.480463	3		43.949	54.4102	0.0916409	4	88.6502	0.31699	4
53.765	54.565	54.697	55.031	87.444	89.131	89.125		53.765	54.608	54.397	54.182	54.331	88.905	88.826	88.215	88.943		46.454	54.6883	0.109487	3	88.8527	0.300567	3		46.454	54.474	0.156724	4	88.7362	0.282098	4
56.269	53.988	54.289	55.028	87.536	88.884	88.785		56.269	54.346	54.519	54.219	53.942	88.881	88.789	88.136	88.868		48.889	54.504	0.111074	3	88.6893	0.378552	3		48.889	54.3728	0.129567	4	88.64	0.272732	4
58.829	53.661	55.015	54.682	87.447	89.13	89.274		58.829	54.456	54.057	54.262	53.871	88.749	88.637	88.529	88.281		51.329	54.533	0.193712	3	88.765	0.407289	3		51.329	54.3653	0.0938442	4	88.7505	0.332412	4
61.329	53.851	54.417	54.957	87.333	88.849	89.554		61.329	54.438	54.18	54.524	53.991	88.909	88.699	88.73	88.183		53.765	54.7643	0.138671	3	88.5667	0.561336	3		53.765	54.3795	0.0884482	4	88.7223	0.17083	4
81.699	42.497	52.078	39.325	108.527	97.196	114.898		81.699	44.664	42.255	42.825	43.844	95.295	96.415	97.194	95.929		56.269	54.435	0.30897	3	88.4017	0.433776	3		56.269	54.2565	0.121529	4	88.6685	0.17866	4
84.139	40.671	51.827	37.766	112.496	99.039	119.401		84.139	43.682	41.476	42.01	43.117	98.238	99.681	100.284	98.673		58.829	54.4527	0.407339	3	88.617	0.586475	3		58.829	54.1615	0.126538	4	88.549	0.0999867	4
86.579	38.355	51.262	35.908	117.337	100.837	124.41		86.579	43.336	40.567	41.341	42.271	100.195	102.637	102.725	102.557		61.329	54.4083	0.319304	3	88.5787	0.65524	3		61.329	54.2833	0.121785	4	88.6303	0.156101	4
89.139	36.461	50.52	34.447	122.451	102.63	128.595		89.139	42.892	39.687	40.395	41.968	103.022	106.01	104.891	104.26		81.699	44.6333	3.83331	3	106.874	5.17656	3		81.699	43.397	0.535136	4	96.2083	0.400672	4
91.639	35.217	49.926	32.901	127.03	105.159	132.744		91.639	42.217	38.935	39.793	41.061	105.219	107.884	107.586	106.195		84.139	43.4213	4.28568	3	110.312	5.97858	3		84.139	42.5712	0.503834	4	99.219	0.466203	4
94.079	33.741	49.053	31.631	131.692	106.666	136.858		94.079	40.998	37.979	38.787	39.978	107.145	111.924	110.097	109.182		86.579	41.8417	4.76284	3	114.195	6.98396	3		86.579	41.8787	0.597725	4	102.028	0.612129	4
96.519	32.43	48.135	30.4	135.776	107.935	141.763		96.519	40.495	36.97	38.227	39.282	109.958	113.384	112.303	111.603		89.139	40.476	5.05554	3	117.892	7.8344	3		89.139	41.2355	0.729431	4	104.546	0.623611	4
99.079	30.624	47.923	29.394	138.169	110.121	144.585		99.079	39.915	36.334	37.801	38.844	112.522	115.934	115.318	114.603		91.639	39.348	5.33109	3	121.644	8.40609	3		91.639	40.5015	0.719483	4	106.721	0.621388	4
101.579	29.671	47.453	28.397	141.339	112.357	146.852		101.579	39.292	35.475	36.964	38.233	114.898	118.398	117.9	116.27		94.079	38.1417	5.48956	3	125.072	9.32305	3		94.079	39.4355	0.663178	4	109.587	0.993691	4
104.019	28.769	46.907	27.125	144.677	113.579	150.113		104.019	38.603	34.701	36.399	37.438	116.188	120.817	119.87	118.682		96.519	36.9883	5.60406	3	128.491	10.4225	3		96.519	38.7435	0.7511	4	111.812	0.718405	4
106.579	27.953	46.277	26.115	148.638	115.938	152.633		106.579	37.587	34.222	35.33	36.99	118.383	123.348	121.197	121.388		99.079	35.9803	5.98188	3	130.958	10.582	3		99.079	38.2235	0.763485	4	114.594	0.742352	4
109.079	27.071	45.683	25.528	151.715	117.194	155.324		109.079	37.115	33.617	34.807	36.566	120.395	126.013	123.614	122.476		101.579	35.1737	6.15067	3	133.516	10.6985	3		101.579	37.491	0.823415	4	116.867	0.798145	4
111.519	26.053	45.46	24.769	154.254	118.233	158.48		111.519	36.818	32.639	34.139	35.952	122.194	126.544	125.21	124.561		104.019	34.267	6.33779	3	136.123	11.3807	3		104.019	36.7852	0.827828	4	118.889	1.00074	4
114.075	25.076	45.093	24.116	154.951	120.621	160.35		114.075	36.077	31.733	33.514	35.021	124.558	129.611	126.858	126.231		106.579	33.4483	6.43624	3	139.07	11.6232	3		106.579	36.0322	0.769453	4	121.079	1.02169	4
116.579	24.143	44.772	23.461	158.515	121.832	162.136		116.579	35.728	31.365	32.811	34.733	126.877	131.508	128.89	128.327		109.079	32.7607	6.4765	3	141.411	12.1532	3		109.079	35.5262	0.804558	4	123.124	1.17096	4
119.019	23.567	44.418	22.715	160.229	124.203	164.18		119.019	35.141	30.758	32.46	34.144	128.717	134.207	130.887	130.835		111.519	32.094	6.69327	3	143.656	12.7697	3		111.519	34.887	0.934344	4	124.627	0.910065	4
121.519	22.917	43.76	22.165	162.104	125.841	164.268		121.519	34.833	30.041	31.961	33.678	130.057	135.161	132.403	132.451		114.075	31.4283	6.83795	3	145.307	12.4412	3		114.075	34.0862	0.944374	4	126.814	1.05097	4
124.079	22.457	43.525	21.608	163.711	126.766	166.094		124.079	33.816	29.485	31.152	33.168	130.489	137.371	133.4	133.593		116.579	30.792	6.99277	3	147.494	12.8737	3		116.579	33.6593	0.975354	4	128.9	0.967067	4
126.579	21.902	42.884	21.322	165.732	127.005	167.88		126.579	33.608	29.055	30.671	32.467	132.477	139.186	135.376	134.588		119.019	30.2333	7.0966	3	149.537	12.7184	3		119.019	33.1257	0.963826	4	131.161	1.13404	4
129.018	21.285	42.138	20.614	165.863	128.141	168.101		129.018	32.987	28.342	30.102	31.94	134.543	139.898	136.952	136.372		121.519	29.614	7.07633	3	150.738	12.464	3		121.519	32.6283	1.04491	4	132.518	1.04322	4
131.519	20.669	41.663	20.227	167.796	130.698	169.79		131.519	32.466	27.917	29.775	31.558	135.671	142.147	138.94	137.899		124.079	29.1967	7.16836	3	152.19	12.7308	3		124.079	31.9052	0.986175	4	133.713	1.4109	4
134.079	20.335	41.71	19.956	169.31	131.703	171.881		134.079	32.052	27.321	29.165	30.751	137.151	143.181	139.711	138.558		126.579	28.7027	7.09264	3	153.539	13.2815	3		126.579	31.4503	1.00142	4	135.407	1.40052	4
136.579	19.899	41.284	19.546	169.646	133.335	172.588		136.579	31.467	26.835	28.816	30.444	138.704	144.239	141.293	140.704		129.018	28.0123	7.06549	3	154.035	12.9631	3		129.018	30.8427	1.02487	4	136.941	1.11124	4
139.075	19.674	40.516	19.193	171.123	133.562	173.708		139.075	31.096	26.156	28.327	29.998	140.182	145.974	142.921	142.406		131.519	27.5197	7.07282	3	156.095	12.7114	3		131.519	30.429	1.00672	4	138.664	1.34631	4
141.519	19.389	40.331	18.929	172.482	135.254	173.753		141.519	30.958	25.962	28.171	29.685	141.512	147.172	144.517	144		134.079	27.3337	7.189	3	157.631	12.9854	3		134.079	29.8223	1.02154	4	139.65	1.28806	4
144.079	19.091	39.91	18.574	174.075	136.694	174.663		144.079	30.069	25.613	27.607	29.128	142.901	148.784	145.871	145.45		136.579	26.9097	7.18789	3	158.523	12.6226	3		136.579	29.3905	1.0117	4	141.235	1.14438	4
146.579	18.712	39.263	18.396	174.879	138.299	175.876		146.579	29.859	25.116	27.245	28.763	144.236	149.473	146.919	146.548		139.075	26.461	7.02887	3	159.464	12.9726	3		139.075	28.8942	1.07571	4	142.871	1.19297	4
149.019	18.403	39.123	18.015	175.519	139.025	176.717		149.019	29.348	24.856	26.882	28.352	144.726	151.524	148.697	147.906		141.519	26.2163	7.05858	3	160.496	12.6265	3		141.519	28.694	1.07413	4	144.3	1.1604	4
151.519	18.158	38.666	17.786	175.669	140.241	177.299		151.519	28.938	24.542	26.298	27.932	146.568	152.63	149.965	148.87		144.079	25.8583	7.02742	3	161.811	12.5595	3		144.079	28.1043	0.973049	4	145.751	1.20508	4
153.959	17.837	38.346	17.632	175.889	142.869	177.477		153.959	28.598	23.895	25.983	27.406	147.228	153.61	150.995	149.571		146.579	25.457	6.9036	3	163.018	12.3629	3		146.579	27.7458	1.02741	4	146.794	1.07225	4
156.455	17.788	38.059	17.281	176.857	143.688	178.487		156.455	28.275	23.617	25.56	27.22	148.575	153.352	151.699	151.098		149.019	25.1803	6.97223	3	163.754	12.3692	3		149.019	27.3595	0.976162	4	148.213	1.39793	4
158.954	17.44	37.589	17.234	178.946	145.152	179.688		158.954	27.895	23.337	25.382	26.653	149.418	155.587	153.133	151.573		151.519	24.87	6.89884	3	164.403	12.0902	3		151.519	26.9275	0.963415	4	149.508	1.25852	4
161.389	17.332	36.99	16.981	178.968	145.707	180.265		161.389	27.566	23.017	24.935	26.37	150.779	156.645	154.166	152.742		153.959	24.605	6.87075	3	165.412	11.2807	3		153.959	26.4705	1.01128	4	150.351	1.33533	4
163.829	17.339	36.629	16.898	179.991	146.688	181.045		163.829	27.118	22.655	24.712	26.031	152.109	157.22	155.802	154.573		156.455	24.376	6.84307	3	166.344	11.3378	3		156.455	26.168	1.01749	4	151.181	0.990778	4
166.269	16.985	36.245	16.796	179.739	148.155	181.719		166.269	27.036	22.326	24.437	25.705	153.969	157.386	156.272	155.008		158.954	24.0877	6.75093	3	167.929	11.3903	3		158.954	25.8167	0.972823	4	152.428	1.2996	4
168.765	16.688	35.94	16.722	179.18	148.945	182.507		168.765	26.625	22.005	24.081	25.533	154.811	159.166	157.624	157.099		161.389	23.7677	6.61194	3	168.313	11.3094	3		161.389	25.472	0.979227	4	153.583	1.23442	4
171.205	16.598	35.414	16.574	180.85	151.068	183.294		171.205	26.188	21.741	23.872	25.114	155.779	160.249	158.762	158.087		163.829	23.622	6.50475	3	169.241	11.2808	3		163.829	25.129	0.960221	4	154.926	1.08359	4
173.709	16.358	35.065	16.451	180.102	152.318	182.147		173.709	25.935	21.572	23.669	24.75	156.716	160.275	159.749	158.715		166.269	23.342	6.45173	3	169.871	10.873	3		166.269	24.876	1.002	4	155.659	0.743763	4
176.139	16.26	35.05	16.131	180.565	154.546	183.324		176.139	25.556	21.533	23.335	24.66	157.818	162.511	160.483	159.398		168.765	23.1167	6.41167	3	170.211	10.6761	3		168.765	24.561	0.998683	4	157.175	0.901848	4
178.639	15.983	34.627	15.987	180.894	155.434	183.389		178.639	25.283	21.127	22.915	24.299	157.488	162.429	159.481	160.284		171.205	22.862	6.276	3	171.737	10.3587	3		171.205	24.2288	0.954747	4	158.219	0.930357	4
181.079	16.103	34.185	15.971	181.715	153.415	184.494		181.079	25.057	20.747	22.527	23.776	158.686	162.98	159.92	161.641		173.709	22.6247	6.22022	3	171.522	9.6203	3		173.709	23.9815	0.926917	4	158.864	0.785825	4
183.519	15.875	33.717	16.059	181.276	156.111	184.9		183.519	24.799	20.577	22.48	23.78	159.64	163.742	161.078	161.949		176.139	22.4803	6.28494	3	172.812	9.1675	3		176.139	23.771	0.874418	4	160.053	0.985347	4
186.015	15.898	33.283	15.803	182.385	154.844	186.165		186.015	24.548	20.411	21.987	23.579	160.605	164.46	162.004	162.577		178.639	22.199	6.214	3	173.239	8.93159	3		178.639	23.406	0.901642	4	159.921	1.02205	4
188.519	15.745	33.051	15.773	182.617	157.037	186.586		188.519	24.387	20.153	21.715	23.253	161.203	165.139	163.026	163.903		181.079	22.0863	6.04945	3	173.208	9.92896	3		181.079	23.0267	0.918799	4	160.807	0.944409	4
190.955	15.828	32.794	15.687	183.364	158.471	185.729		190.955	24.127	20.045	21.559	23.181	162.216	166.525	163.638	164.474		183.519	21.8837	5.91691	3	174.096	9.05298	3		183.519	22.909	0.910723	4	161.602	0.857517	4
193.455	15.499	32.472	15.643	182.963	158.994	186.486		193.455	23.758	19.836	21.259	22.793	163.295	166.728	163.428	165.949		186.015	21.6613	5.8109	3	174.465	9.87083	3		186.015	22.6313	0.909062	4	162.411	0.798605	4
195.889	15.374	31.961	15.486	183.264	160.563	187.352		195.889	23.737	19.653	21.249	22.505	164.171	167.191	164.678	166.024		188.519	21.523	5.76401	3	175.413	9.25933	3		188.519	22.377	0.921588	4	163.318	0.827484	4
198.329	15.311	31.995	15.39	182.927	161.217	187.31		198.329	23.192	19.493	20.937	22.329	163.296	167.825	164.942	167.052		190.955	21.4363	5.67898	3	175.855	8.7186	3		190.955	22.228	0.900345	4	164.213	0.90056	4
200.769	15.296	31.608	15.381	184.244	162.181	186.42		200.769	22.907	19.26	20.685	22.153	164.806	168.677	166.502	167.414		193.455	21.2047	5.63382	3	176.148	8.63692	3		193.455	21.9115	0.862171	4	164.85	0.874395	4
203.269	15.212	31.165	15.249	183.609	163.208	186.413		203.269	22.64	18.986	20.537	21.86	165.586	168.378	166.318	168.72		195.889	20.9403	5.51043	3	177.06	8.33233	3		195.889	21.786	0.873757	4	165.516	0.681601	4
205.769	15.149	30.982	15.132	183.246	163.92	186.376		205.769	22.53	18.898	20.22	21.643	165.346	170.092	166.877	169.338		198.329	20.8987	5.54821	3	177.151	8.06701	3		198.329	21.4877	0.811096	4	165.779	1.02764	4
208.269	15.11	30.639	15.046	184.22	164.163	186.292		208.269	22.208	18.72	20.213	21.414	166.251	169.389	167.445	168.755		200.769	20.7617	5.42322	3	177.615	7.74252	3		200.769	21.2512	0.80831	4	166.85	0.8142	4
210.769	15.127	30.295	15.062	185.386	164.475	187.126		210.769	22.163	18.482	19.871	21.079	166.438	169.222	167.889	169.002		203.269	20.542	5.31151	3	177.743	7.3126	3		203.269	21.0057	0.801022	4	167.25	0.767616	4
213.269	15.041	30.022	14.89	184.478	166.186	186.066		213.269	21.723	18.356	19.845	20.981	167.066	170.385	168.943	169.368		205.769	20.421	5.2805	3	177.847	7.02204	3		205.769	20.8227	0.798722	4	167.913	1.09702	4
215.769	15.087	29.697	16.388	186.196	166.246	184.564		215.769	21.621	18.096	19.434	20.729	167.783	169.946	169.77	170.465		208.269	20.265	5.18703	3	178.225	7.0564	3		208.269	20.6388	0.759738	4	167.96	0.698807	4
218.269	14.951	29.686	16.33	185.586	167.482	184.785		218.269	21.462	17.857	19.397	20.424	168.768	169.565	169.135	170.706		210.769	20.1613	5.06687	3	178.996	7.27769	3		210.769	20.3987	0.792032	4	168.138	0.637283	4
220.705	14.925	29.229	16.286	186.23	167.949	185.596		220.705	21.219	17.868	19.224	20.309	168.458	171.029	170.214	171.659		213.269	19.9843	5.01902	3	178.91	6.37849	3		213.269	20.2263	0.73332	4	168.94	0.694208	4
223.209	14.741	29.242	16.258	186.143	168.843	185.979		223.209	20.934	17.697	18.999	20.148	169.292	171.596	169.909	172.304		215.769	20.3907	4.6683	3	179.002	6.39538	3		215.769	19.97	0.769256	4	169.491	0.588133	4
225.639	14.828	28.879	16.213	186.535	169.87	186.189		225.639	20.833	17.506	18.856	19.994	169.729	172.532	170.431	171.91		218.269	20.3223	4.69873	3	179.284	5.9057	3		218.269	19.785	0.768569	4	169.543	0.420331	4
228.079	14.82	28.709	16.099	187.571	171.042	185.937		228.079	20.766	17.466	18.76	19.902	170.05	172.019	171.06	172.001		220.705	20.1467	4.55813	3	179.925	5.9908	3		220.705	19.655	0.721858	4	170.34	0.693559	4
230.519	14.762	28.374	15.983	187.119	171.629	186.272		230.519	20.549	17.293	18.579	19.678	171.237	171.879	170.99	172.765		223.209	20.0803	4.60172	3	180.322	5.73953	3		223.209	19.4445	0.705086	4	170.775	0.704812	4
233.019	14.619	28.214	15.977	186.964	173.015	187.24		233.019	20.388	17.201	18.445	19.596	171.879	172.036	171.598	173.025		225.639	19.9733	4.47075	3	180.865	5.49824	3		225.639	19.2972	0.72153	4	171.15	0.647027	4
235.455	14.68	28.114	16.019	186.53	172.963	186.658		235.455	20.264	17.084	18.312	19.571	172.429	173.137	172.015	173.418		228.079	19.876	4.43191	3	181.517	5.25853	3		228.079	19.2235	0.715501	4	171.282	0.467906	4
237.955	14.693	27.828	15.877	187.15	174.839	187.011		237.955	20.126	17.099	18.147	19.319	172.183	173.145	172.507	174.469		230.519	19.7063	4.34814	3	181.673	5.02812	3		230.519	19.0248	0.70402	4	171.718	0.396177	4
240.389	14.534	27.638	15.756	186.948	175.012	188.075		240.389	19.834	16.945	18.123	19.243	171.876	173.508	172.207	175.037		233.019	19.6033	4.32314	3	182.406	4.69634	3		233.019	18.9075	0.69474	4	172.135	0.31035	4
242.829	14.549	27.546	15.649	187.19	175.757	187.439		242.829	19.866	16.785	17.975	19.214	172.855	174.054	172.519	174.686		235.455	19.6043	4.27235	3	182.05	4.54382	3		235.455	18.8077	0.702395	4	172.75	0.321359	4
245.269	14.491	27.163	15.592	188.567	176.842	188.086		245.269	19.485	16.667	17.892	18.867	173.371	174.792	173.306	174.877		237.955	19.466	4.19495	3	183	4.0807	3		237.955	18.6728	0.663493	4	173.076	0.505505	4
247.709	14.567	26.989	15.511	189.132	176.34	187.729		247.709	19.392	16.598	17.726	18.677	173.74	174.866	173.661	175.232		240.389	19.3093	4.17925	3	183.345	4.17918	3		240.389	18.5362	0.638129	4	173.157	0.718857	4
250.269	14.527	26.741	15.506	187.315	177.345	187.845		250.269	19.276	16.574	17.532	18.601	173.911	175.992	173.796	174.917		242.829	19.248	4.16113	3	183.462	3.85317	3		242.829	18.46	0.682288	4	173.529	0.507334	4
252.765	14.423	26.641	15.468	186.661	178.035	188.651		252.765	19.253	16.481	17.572	18.434	174.114	174.251	174.121	175.598		245.269	19.082	4.05298	3	184.498	3.83068	3		245.269	18.2278	0.614952	4	174.087	0.43241	4
255.205	14.51	26.461	15.329	187.421	178.548	187.266		255.205	19.043	16.384	17.558	18.493	174.216	176.248	174.99	176.203		247.709	19.0223	3.99264	3	184.4	4.05047	3		247.709	18.0983	0.605397	4	174.375	0.396711	4
257.705	14.355	26.17	15.303	187.869	178.857	187.634		257.705	18.853	16.229	17.291	18.325	174.878	175.055	175.353	176.764		250.269	18.9247	3.91837	3	184.168	3.4151	3		250.269	17.9958	0.594545	4	174.654	0.512154	4
260.139	14.472	26.02	15.189	188.031	179.239	187.777		260.139	18.785	16.094	17.195	18.079	174.994	174.734	175.686	176.868		252.765	18.844	3.91015	3	184.449	3.25805	3		252.765	17.935	0.593858	4	174.521	0.360379	4
262.639	14.192	25.816	15.217	187.303	181.118	188.162		262.639	18.723	16.072	17.318	18.107	175	174.624	175.643	176.483		255.205	18.7667	3.85442	3	184.412	2.93217	3		255.205	17.8695	0.582351	4	175.414	0.49439	4
265.079	14.285	25.646	15.155	187.852	181.255	188.458		265.079	18.532	15.969	17.1	17.906	175.692	175.279	176.519	176.689		257.705	18.6093	3.79023	3	184.787	2.96561	3		257.705	17.6745	0.580844	4	175.512	0.428524	4
267.519	14.272	25.542	15.094	187.173	181.063	188.083		267.519	18.269	15.91	16.983	17.798	176.081	175.764	176.114	176.739		260.139	18.5603	3.73557	3	185.016	2.88926	3		260.139	17.5383	0.580982	4	175.571	0.476876	4
269.955	14.113	25.323	15.053	187	181.81	188.275		269.955	18.341	15.828	16.939	17.703	176.686	175.601	177.025	177.213		262.639	18.4083	3.71563	3	185.528	2.21873	3		262.639	17.555	0.571867	4	175.438	0.407072	4
272.519	14.234	25.142	15.077	186.282	181.741	188.654		272.519	18.247	15.716	16.805	17.706	177.706	175.712	176.804	178.151		265.079	18.362	3.65065	3	185.855	2.30664	3		265.079	17.3768	0.553252	4	176.045	0.335507	4
275.019	14.219	24.908	15.018	188.069	182.291	188.017		275.019	18.209	15.766	16.745	17.546	177.625	175.944	175.99	178.543		267.519	18.3027	3.62744	3	185.44	2.20404	3		267.519	17.24	0.516813	4	176.174	0.204037	4
277.459	14.202	24.812	14.989	187.559	182.402	188.592		277.459	18.122	15.692	16.693	17.524	178.08	176.58	177.126	178.421		269.955	18.163	3.59027	3	185.695	1.97706	3		269.955	17.2028	0.540475	4	176.631	0.360311	4
280.019	14.13	24.672	14.958	186.569	181.547	188.552		280.019	18.072	15.682	16.658	17.49	177.747	176.418	176.689	179.193		272.519	18.151	3.50396	3	185.559	2.02809	3		272.519	17.1185	0.554073	4	177.093	0.538966	4
282.519	14.168	24.436	14.904	187.956	182.425	189.412		282.519	17.855	15.595	16.527	17.269	178.507	177.011	177.425	179.686		275.019	18.0483	3.43758	3	186.126	1.91739	3		275.019	17.0665	0.526774	4	177.025	0.639278	4
284.955	14.089	24.352	14.891	188.24	183.022	189.558		284.955	17.836	15.511	16.477	17.177	178.189	176.74	177.832	180.247		277.459	18.001	3.41307	3	186.184	1.91453	3		277.459	17.0078	0.527441	4	177.552	0.424284	4
287.459	14.14	24.107	14.91	186.972	183.676	189.154		287.459	17.788	15.423	16.409	17.257	178.28	177.459	177.851	180.258		280.019	17.92	3.38445	3	185.556	2.08464	3		280.019	16.9755	0.519693	4	177.512	0.629494	4
290.019	14.166	24.032	14.881	187.914	184.189	188.994		290.019	17.594	15.455	16.318	17.123	179.085	177.787	177.555	180.366		282.519	17.836	3.30683	3	186.598	2.12825	3		282.519	16.8115	0.48811	4	178.157	0.599269	4
292.519	14.157	23.742	15.023	188.26	184.445	189.499		292.519	17.526	15.339	16.186	17.132	179.058	178.193	178.082	181.048		284.955	17.7773	3.29548	3	186.94	1.99561	3		284.955	16.7503	0.497609	4	178.252	0.732947	4
295.019	14.119	23.509	14.779	188.176	185.541	189.967		295.019	17.431	15.353	16.14	16.9	179.755	178.277	178.055	180.437		287.459	17.719	3.20173	3	186.601	1.59222	3		287.459	16.7192	0.517036	4	178.462	0.621696	4
297.519	14.13	23.462	14.769	187.771	185.167	190.788		297.519	17.363	15.261	16.081	16.762	180.71	178.033	178.516	180.649		290.019	17.693	3.17621	3	187.032	1.45545	3		290.019	16.6225	0.469937	4	178.698	0.649895	4
300.079	14.16	23.342	14.691	187.978	185.838	189.542		300.079	17.252	15.266	16.102	16.802	180.341	178.994	179.399	180.64		292.519	17.6407	3.06089	3	187.401	1.52082	3		292.519	16.5458	0.490769	4	179.095	0.686498	4
302.579	14.067	23.263	14.722	188.784	186.518	189.022		302.579	17.256	15.086	16.076	16.814	180.082	178.621	178.926	181.059		295.019	17.469	3.026	3	187.895	1.2854	3		295.019	16.456	0.453158	4	179.131	0.576057	4
305.019	13.988	23.217	14.689	188.33	186.244	189.693		305.019	17.151	15.19	16.041	16.653	180.814	178.888	179.097	181.372		297.519	17.4537	3.00982	3	187.909	1.6241	3		297.519	16.3667	0.452131	4	179.477	0.70134	4
307.459	14.017	23.073	14.603	188.474	186.874	189.487		307.459	17.076	15.047	15.983	16.706	181.03	179.316	179.101	181.124		300.079	17.3977	2.97612	3	187.786	1.07355	3		300.079	16.3555	0.433431	4	179.844	0.387422	4
309.955	14.035	22.885	14.643	187.689	187.184	189.681		309.955	16.981	14.98	15.909	16.606	180.801	178.401	179.759	181.633		302.579	17.3507	2.96221	3	188.108	0.797963	3		302.579	16.308	0.474504	4	179.672	0.55924	4
312.389	14.022	22.906	14.592	187.521	188.032	189.274		312.389	16.846	14.993	15.738	16.499	180.485	177.934	180.153	181.432		305.019	17.298	2.96641	3	188.089	1.00291	3		305.019	16.2587	0.422412	4	180.043	0.61844	4
314.829	13.903	22.666	14.557	187.29	188.422	190.226		314.829	16.889	14.977	15.771	16.504	181.816	178.501	179.779	181.496		307.459	17.231	2.92589	3	188.278	0.760626	3		307.459	16.203	0.447202	4	180.143	0.541512	4
317.269	13.976	22.528	14.544	187.281	188.824	189.766		317.269	16.863	14.946	15.63	16.452	180.94	178.583	180.46	182.293		309.955	17.1877	2.85407	3	188.185	0.762237	3		309.955	16.119	0.439852	4	180.149	0.697314	4
319.709	13.893	22.493	14.552	187.027	188.571	189.285		319.709	16.706	14.823	15.8	16.284	181.302	179.177	180.462	182.704		312.389	17.1733	2.87105	3	188.276	0.520507	3		312.389	16.019	0.412913	4	180.001	0.740361	4
322.209	13.951	22.395	14.584	187.326	188.036	189.851		322.209	16.705	14.866	15.726	16.303	181.249	179.442	179.816	182.958		314.829	17.042	2.81833	3	188.646	0.854918	3		314.829	16.0353	0.422131	4	180.398	0.774494	4
324.639	13.945	22.311	14.504	187.447	189.066	190.238		324.639	16.483	14.767	15.516	16.36	182.668	179.239	181.504	182.93		317.269	17.016	2.76087	3	188.624	0.724317	3		317.269	15.9727	0.427582	4	180.569	0.767349	4
327.079	13.952	22.048	14.566	187.815	189.46	190.204		327.079	16.586	14.797	15.52	16.155	183.193	179.207	181.102	182.918		319.709	16.9793	2.76339	3	188.294	0.666346	3		319.709	15.9032	0.404864	4	180.911	0.740275	4
329.519	13.913	21.85	14.446	187.628	189.155	190.559		329.519	16.664	14.667	15.531	16.16	182.936	179.803	180.643	183.171		322.209	16.9767	2.71532	3	188.404	0.751811	3		322.209	15.9	0.398943	4	180.866	0.798615	4
332.079	13.907	21.825	14.478	187.403	189.825	190.773		332.079	16.399	14.661	15.493	16.185	182.255	180.038	181.103	183.385		324.639	16.92	2.70033	3	188.917	0.809129	3		324.639	15.7815	0.400673	4	181.585	0.841239	4
334.519	13.902	21.762	14.377	187.485	189.656	191.082		334.519	16.42	14.691	15.398	16.037	183.278	180.298	180.787	183.055		327.079	16.8553	2.60238	3	189.16	0.705805	3		327.079	15.7645	0.389785	4	181.605	0.924172	4
336.959	14.007	21.58	14.407	187.863	189.722	190.407		336.959	16.383	14.624	15.239	15.959	183.319	180.839	181.729	183.32		329.519	16.7363	2.56146	3	189.114	0.846355	3		329.519	15.7555	0.430525	4	181.638	0.836269	4
339.519	13.932	21.439	14.432	188.132	190.434	190.924		339.519	16.371	14.542	15.305	15.959	183.29	180.63	180.879	183.354		332.079	16.7367	2.5495	3	189.334	1.00337	3		332.079	15.6845	0.392135	4	181.695	0.7226	4
342.019	14.045	21.411	14.377	188.797	191.184	190.712		342.019	16.264	14.611	15.209	15.932	183.355	180.62	181.366	184.165		334.519	16.6803	2.54453	3	189.408	1.04576	3		334.519	15.6365	0.379158	4	181.855	0.765387	4
344.455	13.958	21.339	14.384	188.084	190.847	190.506		344.455	16.191	14.577	15.307	15.811	183.237	180.098	182.052	184.053		336.959	16.6647	2.46038	3	189.331	0.760009	3		336.959	15.5512	0.388947	4	182.302	0.615041	4
346.955	13.977	21.324	14.389	188.072	191.517	190.959		346.955	16.207	14.545	15.135	15.902	184.218	180.759	181.217	184.363		339.519	16.601	2.4233	3	189.83	0.860703	3		339.519	15.5442	0.399716	4	182.038	0.743029	4
349.459	13.966	21.104	14.369	188.946	191.919	189.961		349.459	16.122	14.459	15.16	15.706	183.417	180.16	180.762	184.009		342.019	16.611	2.40191	3	190.231	0.729832	3		342.019	15.504	0.370277	4	182.376	0.829789	4
351.889	13.901	21.059	14.312	188.521	191.932	190.544		351.889	16.128	14.499	15.091	15.741	183.118	180.706	181.206	184.81		344.455	16.5603	2.3925	3	189.812	0.869755	3		344.455	15.4715	0.348823	4	182.36	0.858627	4
354.329	14.042	21.151	14.343	188.97	192.993	191.396		354.329	16.067	14.38	15.061	15.774	183.523	181.273	181.695	184.645		346.955	16.5633	2.3833	3	190.183	1.06756	3		346.955	15.4473	0.375896	4	182.639	0.95838	4
356.769	13.914	21.012	14.333	188.295	193.118	191.792		356.769	15.956	14.428	15.037	15.605	183.187	180.26	181.407	183.977		349.459	16.4797	2.31509	3	190.275	0.872503	3		349.459	15.3618	0.359647	4	182.087	0.95446	4
359.209	13.996	20.829	14.251	188.137	192.828	190.663		359.209	15.884	14.476	14.944	15.683	185.326	180.673	181.612	185.014		351.889	16.424	2.32054	3	190.332	0.990342	3		351.889	15.3648	0.359233	4	182.46	0.940057	4
361.769	14.021	20.79	14.373	188.887	193.19	190.597		361.769	15.885	14.445	15.052	15.612	184.471	180.809	181.318	184.907		354.329	16.512	2.32113	3	191.12	1.16953	3		354.329	15.3205	0.378022	4	182.784	0.789435	4
																		356.769	16.4197	2.29935	3	191.068	1.43853	3		356.769	15.2565	0.334831	4	182.208	0.842818	4
																		359.209	16.3587	2.23638	3	190.543	1.35551	3		359.209	15.2468	0.326868	4	183.156	1.18005	4
																		361.769	16.3947	2.20001	3	190.891	1.25086	3		361.769	15.2485	0.319047	4	182.876	1.0555	4

## Sheet: Fig. S5b
	Monomer + 10 mM DTT								Monomer + 0.5 mM NADPH									Stats
Time (s)	390 nm			490 nm				Time (s)	390 nm				490 nm
1.633	39.208	37.962	36.531	64.976	62.93	62.195		1.633	38.419	38.684	32.386	37.969	63.817	64.279	52.239	62.103			Monomer + 10 mM DTT								Monomer + 0.5 mM NADPH
4.079	39.064	37.556	36.582	64.914	63.144	62.152		4.079	38.408	38.47	32.281	37.747	63.762	64.135	52.205	61.91			390 nm			490 nm					390 nm			490 nm
6.639	38.875	37.769	36.663	64.728	63.156	62.27		6.639	38.238	38.078	32.314	37.527	63.653	63.785	52.169	61.731		Time (s)	Mean	SEM	n	Mean	SEM	n		Time (s)	Mean	SEM	n	Mean	SEM	n
9.139	38.813	37.817	36.373	64.879	63.236	61.911		9.139	37.962	38.11	32.176	37.349	63.577	64.021	52.03	61.499		1.633	37.9003	0.773398	3	63.367	0.832009	3		1.633	36.8645	1.50011	4	60.6095	2.82915	4
11.579	38.846	37.512	36.55	64.494	62.943	62.129		11.579	37.844	38.102	32.036	37.379	63.812	63.722	52.032	61.341		4.079	37.734	0.721998	3	63.4033	0.807796	3		4.079	36.7265	1.49084	4	60.503	2.80845	4
14.079	38.801	37.42	36.671	64.661	62.625	62.169		14.079	37.942	37.935	31.874	37.197	63.458	63.716	51.882	61.56		6.639	37.769	0.638549	3	63.3847	0.718716	3		6.639	36.5393	1.41662	4	60.3345	2.762	4
16.519	38.985	37.516	36.332	64.796	63.014	61.92		16.519	37.891	37.8	31.769	36.663	63.702	63.84	51.968	61.377		9.139	37.6677	0.708314	3	63.342	0.858425	3		9.139	36.3993	1.41735	4	60.2818	2.80496	4
19.079	38.759	37.528	36.654	64.903	63.013	62.016		19.079	37.885	37.919	31.724	36.831	63.783	63.895	52.148	61.394		11.579	37.636	0.665692	3	63.1887	0.693679	3		11.579	36.3402	1.44253	4	60.2268	2.79085	4
21.575	38.632	37.249	36.473	64.448	62.522	61.686		21.575	38.008	37.667	31.757	36.862	63.781	63.989	52.023	61.386		14.079	37.6307	0.623835	3	63.1517	0.766061	3		14.079	36.237	1.4648	4	60.154	2.79891	4
24.019	38.405	37.116	36.385	64.169	62.614	62.121		24.019	38.007	38.073	31.762	36.625	63.97	64.088	51.907	61.495		16.519	37.611	0.767327	3	63.2433	0.838111	3		16.519	36.0307	1.44779	4	60.2218	2.80866	4
26.579	38.337	37.138	36.385	64.17	62.649	62.125		26.579	37.99	37.876	31.661	36.628	63.676	64.021	51.919	61.089		19.079	37.647	0.610567	3	63.3107	0.84659	3		19.079	36.0898	1.477	4	60.305	2.7795	4
29.079	38.522	37.018	36.529	64.553	62.559	62.1		29.079	37.751	37.916	31.523	36.626	63.628	63.816	51.94	61.186		21.575	37.4513	0.631407	3	62.8853	0.817755	3		21.575	36.0735	1.45875	4	60.2948	2.81978	4
31.519	38.522	37.053	36.323	64.436	62.457	62.114		31.519	37.741	37.631	31.407	36.591	63.271	63.572	51.886	61.46		24.019	37.302	0.590493	3	62.968	0.617134	3		24.019	36.1168	1.48947	4	60.365	2.882	4
34.079	38.205	36.856	36.579	63.932	62.684	62.202		34.079	37.777	37.627	31.475	36.82	63.376	63.507	51.801	61.614		26.579	37.2867	0.568376	3	62.9813	0.613281	3		26.579	36.0388	1.4915	4	60.1763	2.8291	4
36.579	38.22	37.072	36.628	64.399	63.012	62.513		36.579	37.666	37.682	31.398	36.48	63.484	63.893	51.829	61.05		29.079	37.3563	0.599684	3	63.0707	0.752918	3		29.079	35.954	1.50455	4	60.1425	2.79901	4
39.019	38.167	37.371	36.316	64.431	62.869	62.302		39.019	37.726	37.536	31.412	36.374	63.636	63.677	51.746	61.126		31.519	37.2993	0.646635	3	63.0023	0.723639	3		31.519	35.8425	1.50103	4	60.0472	2.76011	4
41.519	38.255	37.216	36.352	64.665	62.864	61.699		41.519	37.757	37.646	31.372	36.254	63.617	63.949	51.724	61.034		34.079	37.2133	0.50224	3	62.9393	0.515468	3		34.079	35.9248	1.49806	4	60.0745	2.7914	4
43.949	38.604	37.282	36.17	65.131	63.147	61.922		43.949	37.566	37.646	31.218	36.323	63.7	63.628	51.773	61.172		36.579	37.3067	0.474313	3	63.308	0.564199	3		36.579	35.8065	1.49621	4	60.064	2.8158	4
46.454	38.281	37.278	36.585	64.497	62.627	62.188		46.454	37.588	37.534	31.289	36.1	63.875	63.433	51.682	61.182		39.019	37.2847	0.536078	3	63.2007	0.63657	3		39.019	35.762	1.48047	4	60.0463	2.83032	4
48.889	38.382	37.089	36.849	64.47	62.394	61.974		48.889	37.819	37.523	31.219	36.472	63.724	63.417	51.764	61.151		41.519	37.2743	0.550123	3	63.076	0.862747	3		41.519	35.7572	1.50121	4	60.081	2.86083	4
51.329	38.156	36.933	36.2	64.484	62.386	61.933		51.329	37.585	37.532	31.245	36.257	63.7	63.543	51.731	61.176		43.949	37.352	0.703506	3	63.4	0.934956	3		43.949	35.6882	1.52055	4	60.0682	2.82682	4
53.765	38.227	37.059	36.205	64.335	62.703	61.742		53.765	37.952	37.419	31.155	36.265	63.989	63.488	51.623	61.21		46.454	37.3813	0.492312	3	63.104	0.707935	3		46.454	35.6277	1.48672	4	60.043	2.84868	4
56.269	38.243	37.286	36.341	64.596	62.677	62.233		56.269	37.818	37.427	31.167	36.102	63.95	63.66	51.757	61.24		48.889	37.44	0.476068	3	62.946	0.771585	3		48.889	35.7582	1.54043	4	60.014	2.80921	4
58.829	38.068	37.249	36.696	64.657	62.998	62.577		58.829	37.5	37.621	31.123	35.997	63.391	63.518	51.699	60.813		51.329	37.0963	0.570524	3	62.9343	0.785791	3		51.329	35.6547	1.50163	4	60.0375	2.82838	4
61.329	37.962	37.128	36.384	64.13	62.987	62.172		61.329	37.468	37.457	31.205	36.114	63.333	63.442	51.648	61.018		53.765	37.1637	0.586042	3	62.9267	0.756843	3		53.765	35.6977	1.55464	4	60.0775	2.88231	4
81.699	31.265	26.112	26.415	75.607	77.324	76.174		81.699	32.882	33.225	31.803	30.931	56.742	57.009	54.374	52.904		56.269	37.29	0.549064	3	63.1687	0.725085	3		56.269	35.6285	1.53182	4	60.1517	2.86343	4
84.139	30.176	25.02	24.812	79.567	81.04	80.442		84.139	33.056	33.085	31.762	30.753	56.592	56.81	54.396	52.943		58.829	37.3377	0.398536	3	63.4107	0.634907	3		58.829	35.5603	1.5245	4	59.8552	2.78925	4
86.579	28.996	24.014	23.761	81.82	83.917	84.543		86.579	32.973	32.898	31.557	30.969	56.677	56.851	54.477	53.047		61.329	37.158	0.455776	3	63.0963	0.567863	3		61.329	35.561	1.48638	4	59.8603	2.7939	4
89.139	28.189	22.776	22.837	85.025	87.202	87.284		89.139	33.055	32.928	31.629	30.825	56.926	56.823	54.275	52.93		81.699	27.9307	1.66946	3	76.3683	0.50509	3		81.699	32.2103	0.523076	4	55.2572	0.982812	4
91.639	27.259	21.964	22.127	87.526	90.204	90.433		91.639	33.16	32.702	31.515	30.781	57.031	56.764	54.477	53.116		84.139	26.6693	1.75436	3	80.3497	0.427717	3		84.139	32.164	0.562467	4	55.1853	0.925084	4
94.079	26.438	21.2	21.377	89.684	92.602	93.399		94.079	33.086	32.595	31.555	30.756	57.194	56.621	54.282	52.935		86.579	25.5903	1.7044	3	83.4267	0.823408	3		86.579	32.0992	0.49774	4	55.263	0.915132	4
96.519	25.313	20.327	20.385	92.091	95.281	95.456		96.519	33.103	32.657	31.456	30.721	56.765	56.784	54.386	53.188		89.139	24.6007	1.79425	3	86.5037	0.739712	3		89.139	32.1093	0.535781	4	55.2385	0.983861	4
99.079	24.605	19.581	19.754	94.181	97.563	97.305		99.079	33.195	32.566	31.403	30.875	56.811	56.585	54.544	53.52		91.639	23.7833	1.73847	3	89.3877	0.933178	3		91.639	32.0395	0.544162	4	55.347	0.938883	4
101.579	23.944	18.814	18.723	96.743	99.65	99.204		101.579	33.027	32.579	31.366	30.787	56.767	56.806	54.355	53.348		94.079	23.005	1.71726	3	91.895	1.12919	3		94.079	31.998	0.52273	4	55.258	0.998114	4
104.019	23.429	18.092	17.975	98.6	101.923	100.986		104.019	32.887	32.789	31.188	30.943	57.051	56.95	54.301	53.635		96.519	22.0083	1.65242	3	94.276	1.09367	3		96.519	31.9842	0.546126	4	55.2807	0.896425	4
106.579	22.926	17.791	17.473	101.45	103.485	103.225		106.579	32.875	32.529	31.241	30.73	57.158	56.837	54.424	53.144		99.079	21.3133	1.64659	3	96.3497	1.08689	3		99.079	32.0097	0.52994	4	55.365	0.798821	4
109.079	22.046	17.224	16.896	102.599	105.413	105.197		109.079	33.072	32.611	31.296	30.703	57.292	57.153	54.543	53.251		101.579	20.4937	1.72537	3	98.5323	0.903883	3		101.579	31.9398	0.520318	4	55.319	0.871876	4
111.519	21.502	16.828	16.328	104.414	107.385	107.279		111.519	32.711	32.908	31.427	30.612	57	57.173	54.718	53.33		104.019	19.832	1.79882	3	100.503	0.9892	3		104.019	31.9518	0.514504	4	55.4843	0.88614	4
114.075	20.934	16.436	15.89	106.611	109.146	107.948		114.075	32.678	32.674	31.415	30.6	56.781	57.257	54.967	53.539		106.579	19.3967	1.76705	3	102.72	0.63942	3		106.579	31.8438	0.511272	4	55.3907	0.965975	4
116.579	20.34	15.756	15.467	107.909	109.745	109.166		116.579	32.98	32.595	31.32	30.693	57.13	57.343	54.911	53.595		109.079	18.722	1.66469	3	104.403	0.904153	3		109.079	31.9205	0.553402	4	55.5598	0.99596	4
119.019	19.818	15.459	14.847	109.51	110.283	110.818		119.019	32.812	32.718	31.301	30.68	57.066	57.44	54.891	53.504		111.519	18.2193	1.64767	3	106.359	0.973148	3		111.519	31.9145	0.544336	4	55.5553	0.929029	4
121.519	19.457	14.995	14.64	111.035	111.811	112.222		121.519	32.798	32.753	31.254	30.9	56.962	57.567	54.951	53.753		114.075	17.7533	1.59812	3	107.902	0.732158	3		114.075	31.8418	0.509576	4	55.636	0.855552	4
124.079	18.876	14.693	14.352	111.711	112.831	114.041		124.079	32.836	32.777	31.242	30.784	57.234	57.579	54.986	53.848		116.579	17.1877	1.57837	3	108.94	0.54192	3		116.579	31.897	0.535618	4	55.7448	0.90323	4
126.579	18.449	14.297	14.048	114.577	114.191	115.093		126.579	32.763	32.685	31.295	30.565	57.06	57.938	55.243	53.988		119.019	16.708	1.565	3	110.204	0.379665	3		119.019	31.8777	0.528054	4	55.7253	0.929512	4
129.018	18.021	14.1	13.636	114.073	114.114	116.226		129.018	32.819	32.731	31.347	30.383	57.256	57.783	55.35	53.618		121.519	16.364	1.54989	3	111.689	0.348015	3		121.519	31.9262	0.495696	4	55.8083	0.884273	4
131.519	17.515	13.618	13.268	115.418	115.976	116.187		131.519	32.731	32.682	31.302	30.644	57.243	57.992	55.358	53.82		124.079	15.9737	1.4545	3	112.861	0.67278	3		124.079	31.9097	0.52625	4	55.9117	0.896481	4
134.079	17.127	13.249	13.002	116.535	116.915	116.786		134.079	32.852	32.704	31.268	30.604	57.664	57.832	55.554	53.723		126.579	15.598	1.42731	3	114.62	0.261285	3		126.579	31.827	0.53913	4	56.0573	0.889172	4
136.579	16.899	13.092	12.594	117.702	116.724	117.533		136.579	32.859	32.711	31.365	30.468	57.719	57.735	55.859	53.887		129.018	15.2523	1.3908	3	114.804	0.710932	3		129.018	31.82	0.585706	4	56.0018	0.95101	4
139.075	16.49	12.834	12.442	118.761	118.868	118.315		139.075	32.817	32.487	31.362	30.642	57.587	57.692	55.906	54.116		131.519	14.8003	1.36109	3	115.86	0.229401	3		131.519	31.8397	0.518227	4	56.1033	0.94141	4
141.519	16.07	12.626	12.182	119.735	118.504	118.514		141.519	32.972	32.657	31.365	30.6	57.828	57.881	55.34	54.01		134.079	14.4593	1.33574	3	116.745	0.111565	3		134.079	31.857	0.549573	4	56.1932	0.972942	4
144.079	15.901	12.277	11.931	120.543	119.219	119.16		144.079	32.985	32.518	31.087	30.476	57.738	57.796	55.473	54.058		136.579	14.195	1.35962	3	117.32	0.301803	3		136.579	31.8508	0.57042	4	56.3	0.916962	4
146.579	15.62	12.116	11.72	121.366	120.074	119.306		146.579	33.023	32.465	31.179	30.601	57.969	57.86	55.458	54.206		139.075	13.922	1.28898	3	118.648	0.169341	3		139.075	31.827	0.503003	4	56.3252	0.842446	4
149.019	15.431	11.94	11.51	121.656	120.565	120.288		149.019	32.772	32.277	31.025	30.603	57.89	57.648	55.58	54.657		141.519	13.626	1.2287	3	118.918	0.408677	3		141.519	31.8985	0.555161	4	56.2647	0.957213	4
151.519	14.892	11.747	11.351	122.62	120.64	120.388		151.519	32.897	32.298	30.992	30.607	58.114	58.02	55.537	54.601		144.079	13.3697	1.2696	3	119.641	0.451488	3		144.079	31.7665	0.589958	4	56.2662	0.913409	4
153.959	14.812	11.543	11.245	123.284	121.482	121.488		153.959	32.878	32.376	31.1	30.638	58.182	57.946	55.847	54.849		146.579	13.152	1.23928	3	120.249	0.601049	3		146.579	31.817	0.559765	4	56.3732	0.92608	4
156.455	14.514	11.477	11.076	124.232	122.139	121.626		156.455	32.814	32.284	30.999	30.605	58.424	58.169	55.556	54.937		149.019	12.9603	1.24155	3	120.836	0.417561	3		149.019	31.6693	0.511319	4	56.4438	0.789536	4
158.954	14.253	11.354	11.082	124.626	123.36	121.765		158.954	32.916	32.439	30.969	30.454	58.299	58.098	55.458	54.682		151.519	12.6633	1.12018	3	121.216	0.705759	3		151.519	31.6985	0.539005	4	56.568	0.886495	4
161.389	14.085	11.182	10.894	125.518	123.215	122.271		161.389	33.003	32.33	30.952	30.605	58.488	58.346	55.535	54.774		153.959	12.5333	1.14258	3	122.085	0.599669	3		153.959	31.748	0.526252	4	56.706	0.811506	4
163.829	13.889	11.089	10.709	125.87	124.051	123.249		163.829	32.919	32.416	30.887	30.672	58.296	58.287	55.743	54.739		156.455	12.3557	1.08536	3	122.666	0.797045	3		156.455	31.6755	0.522021	4	56.7715	0.891001	4
166.269	13.719	10.967	10.581	126.421	124.514	122.859		166.269	32.768	32.248	31.023	30.61	58.566	58.491	55.769	54.888		158.954	12.2297	1.01471	3	123.25	0.827718	3		158.954	31.6945	0.585344	4	56.6343	0.917824	4
168.765	13.604	10.789	10.488	127.412	124.509	123.734		168.765	32.766	32.088	31.009	30.647	58.171	58.314	55.98	55.172		161.389	12.0537	1.01906	3	123.668	0.964306	3		161.389	31.7225	0.566511	4	56.7858	0.954967	4
171.205	13.425	10.586	10.485	128.333	124.391	123.428		171.205	32.577	32.329	30.99	30.447	58.187	58.591	55.871	55.268		163.829	11.8957	1.00269	3	124.39	0.775371	3		163.829	31.7235	0.556339	4	56.7662	0.904139	4
173.709	13.227	10.705	10.37	128.317	125.053	124.093		173.709	32.635	32.157	30.86	30.636	58.275	58.324	55.711	55.252		166.269	11.7557	0.987971	3	124.598	1.02912	3		166.269	31.6623	0.506759	4	56.9285	0.941227	4
176.139	13.111	10.457	10.266	129.003	124.799	125.222		176.139	32.438	32.123	30.781	30.485	58.064	58.483	55.909	55.376		168.765	11.627	0.992312	3	125.218	1.11942	3		168.765	31.6275	0.487525	4	56.9093	0.787765	4
178.639	12.959	10.396	10.222	130.28	125.633	125.238		178.639	32.583	31.954	30.788	30.69	58.277	58.296	55.775	55.218		171.205	11.4987	0.963608	3	125.384	1.50048	3		171.205	31.5858	0.515321	4	56.9793	0.827294	4
181.079	12.77	10.371	10.128	129.764	125.787	125.853		181.079	32.631	32.053	30.848	30.674	58.107	58.66	55.941	55.192		173.709	11.434	0.901701	3	125.821	1.2784	3		173.709	31.572	0.487787	4	56.8905	0.818925	4
183.519	12.668	10.356	10.119	130.199	126.726	125.899		183.519	32.475	32.108	30.722	30.578	58.364	58.643	56.126	55.609		176.139	11.278	0.918157	3	126.341	1.33642	3		176.139	31.4567	0.483708	4	56.958	0.77201	4
186.015	12.318	10.313	10.093	131.013	126.646	125.605		186.015	32.524	31.966	30.704	30.227	58.276	58.611	56.184	55.098		178.639	11.1923	0.88476	3	127.05	1.61885	3		178.639	31.5038	0.460253	4	56.8915	0.813398	4
188.519	12.154	10.193	9.894	131.514	126.872	125.385		188.519	32.534	32.083	30.632	30.315	58.477	58.59	56.155	55.393		181.079	11.0897	0.84309	3	127.135	1.3148	3		181.079	31.5515	0.472735	4	56.975	0.835109	4
190.955	12.203	10.089	9.864	131.703	127.183	125.537		190.955	32.619	32.001	30.797	30.356	58.704	58.648	56.003	55.218		183.519	11.0477	0.81305	3	127.608	1.31731	3		183.519	31.4707	0.480645	4	57.1855	0.770339	4
193.455	12.148	9.972	9.758	132.511	126.643	125.233		193.455	32.604	32.007	30.583	30.263	58.613	58.733	56.405	55.174		186.015	10.908	0.707855	3	127.755	1.65665	3		186.015	31.3553	0.535106	4	57.0423	0.841616	4
195.889	12.027	9.902	9.719	133.307	126.121	125.814		195.889	32.342	31.847	30.581	30.505	58.751	58.997	56.29	55.644		188.519	10.747	0.708775	3	127.924	1.84578	3		188.519	31.391	0.541539	4	57.1538	0.81197	4
198.329	11.936	9.953	9.741	133.238	126.555	125.868		198.329	32.515	32.17	30.535	30.215	58.743	59.039	56.284	55.468		190.955	10.7187	0.745003	3	128.141	1.8433	3		190.955	31.4432	0.523866	4	57.1433	0.899397	4
200.769	11.951	9.88	9.634	132.902	127.068	125.766		200.769	32.278	32.009	30.627	30.287	58.709	59.039	56.475	55.344		193.455	10.626	0.763503	3	128.129	2.22849	3		193.455	31.3642	0.560744	4	57.2313	0.86984	4
203.269	11.737	9.792	9.627	132.942	126.973	125.784		203.269	32.446	32.07	30.73	30.124	58.461	59.039	56.578	55.534		195.889	10.5493	0.74072	3	128.414	2.4481	3		195.889	31.3188	0.459397	4	57.4205	0.850959	4
205.769	11.579	9.687	9.598	133.343	126.815	126.239		205.769	32.359	31.907	30.655	30.184	58.591	59.166	56.551	55.404		198.329	10.5433	0.699017	3	128.554	2.35055	3		198.329	31.3588	0.576033	4	57.3835	0.888208	4
208.269	11.605	9.709	9.645	134.289	127.039	126.646		208.269	32.192	31.923	30.649	30.211	58.873	59.397	56.911	55.546		200.769	10.4883	0.734773	3	128.579	2.1941	3		200.769	31.3002	0.494828	4	57.3918	0.888927	4
210.769	11.543	9.644	9.613	132.874	127.189	127.259		210.769	32.324	31.898	30.648	30.279	58.804	59.447	56.869	55.577		203.269	10.3853	0.67751	3	128.566	2.21459	3		203.269	31.3425	0.548245	4	57.403	0.814946	4
213.269	11.429	9.612	9.502	133.68	127.408	126.237		213.269	32.493	31.877	30.63	30.04	58.608	59.392	57.128	56.138		205.769	10.288	0.646011	3	128.799	2.27808	3		205.769	31.2763	0.512279	4	57.428	0.877445	4
215.769	11.329	9.607	9.41	133.486	127.32	126.913		215.769	32.295	31.844	30.583	30.176	58.629	59.453	57.021	55.925		208.269	10.3197	0.642932	3	129.325	2.48476	3		208.269	31.2437	0.481392	4	57.6818	0.890536	4
218.269	11.293	9.509	9.361	133.935	127.273	126.312		218.269	32.383	31.83	30.874	30.102	59.015	59.614	57.201	55.994		210.769	10.2667	0.638229	3	129.107	1.88344	3		210.769	31.2873	0.489309	4	57.6743	0.888156	4
220.705	11.18	9.478	9.36	133.673	127.588	126.391		220.705	32.087	32.004	30.632	30.125	58.983	59.87	57.078	55.825		213.269	10.181	0.624807	3	129.108	2.31069	3		213.269	31.26	0.561714	4	57.8165	0.730301	4
223.209	11.088	9.441	9.352	133.675	127.56	126.479		223.209	32.149	31.785	30.676	30.093	58.908	59.634	57.28	55.93		215.769	10.1153	0.609492	3	129.24	2.12642	3		215.769	31.2245	0.503374	4	57.757	0.792397	4
225.639	10.988	9.557	9.264	134.186	128.076	126.5		225.639	32.224	31.708	30.565	29.994	59.089	59.706	57.369	55.926		218.269	10.0543	0.620805	3	129.173	2.39694	3		218.269	31.2972	0.505836	4	57.956	0.83116	4
228.079	11.043	9.449	9.266	134.59	127.907	126.928		228.079	32.113	31.887	30.419	29.922	59.286	59.796	57.278	55.794		220.705	10.006	0.587988	3	129.217	2.25447	3		220.705	31.212	0.492515	4	57.939	0.914194	4
230.519	10.912	9.427	9.306	134.472	127.932	126.894		230.519	32.191	31.779	30.422	29.999	59.102	59.853	57.39	55.79		223.209	9.96033	0.564418	3	129.238	2.24034	3		223.209	31.1758	0.477886	4	57.938	0.83078	4
233.019	10.887	9.39	9.246	134.637	128.03	127.221		233.019	32.189	31.959	30.642	30.077	59.469	59.733	57.737	55.9		225.639	9.93633	0.532593	3	129.587	2.34391	3		225.639	31.1227	0.511569	4	58.0225	0.856055	4
235.455	10.875	9.346	9.267	134.877	128.216	127.695		235.455	32.029	31.764	30.588	29.934	59.493	59.987	57.332	55.965		228.079	9.91933	0.564311	3	129.808	2.40748	3		228.079	31.0852	0.539762	4	58.0385	0.924716	4
237.955	10.818	9.342	9.233	135.047	128.394	127.97		237.955	32.377	31.714	30.611	29.887	59.446	60.127	57.345	56.225		230.519	9.88167	0.516349	3	129.766	2.372	3		230.519	31.0978	0.526244	4	58.0337	0.908279	4
240.389	10.681	9.284	9.308	135.495	128.278	127.646		240.389	32.38	31.671	30.52	29.827	59.379	60.201	57.339	55.997		233.019	9.841	0.524649	3	129.963	2.34881	3		233.019	31.2168	0.510357	4	58.2097	0.88809	4
242.829	10.76	9.238	9.236	135.949	127.641	128.885		242.829	32.169	31.684	30.447	29.781	59.56	60.301	57.419	56.076		235.455	9.82933	0.52333	3	130.263	2.31206	3		235.455	31.0787	0.493612	4	58.1942	0.940467	4
245.269	10.649	9.28	9.215	135.781	128.438	127.645		245.269	32.333	31.721	30.707	29.861	59.717	60.349	57.734	56.093		237.955	9.79767	0.511136	3	130.47	2.2916	3		237.955	31.1472	0.555974	4	58.2858	0.90683	4
247.709	10.645	9.255	9.248	135.505	128.236	127.75		247.709	32.26	31.748	30.535	29.791	59.867	60.456	57.734	56.433		240.389	9.75767	0.461719	3	130.473	2.51762	3		240.389	31.0995	0.571647	4	58.229	0.956783	4
250.269	10.6	9.182	9.229	135.408	127.919	128.053		250.269	32.1	31.689	30.484	29.774	59.745	60.72	57.988	56.368		242.829	9.74467	0.507667	3	130.825	2.58705	3		242.829	31.0203	0.549587	4	58.339	0.970732	4
252.765	10.459	9.199	9.191	135.594	127.8	128.192		252.765	32.381	31.719	30.687	29.663	59.872	60.493	57.978	56.518		245.269	9.71467	0.467543	3	130.621	2.58997	3		245.269	31.1555	0.546441	4	58.4733	0.969426	4
255.205	10.479	9.254	9.248	135.646	127.775	128.047		255.205	32.176	31.714	30.345	29.807	59.953	60.651	57.823	56.596		247.709	9.716	0.464504	3	130.497	2.50793	3		247.709	31.0835	0.562518	4	58.6225	0.93514	4
257.705	10.443	9.182	9.162	134.951	128.038	128.351		257.705	32.083	31.612	30.435	29.85	60.097	60.508	58.023	56.825		250.269	9.67033	0.465031	3	130.46	2.4743	3		250.269	31.0117	0.536462	4	58.7052	0.962526	4
260.139	10.471	9.191	9.205	135.6	128.203	128.709		260.139	32.213	31.723	30.5	29.811	59.82	60.616	58.078	56.708		252.765	9.61633	0.42134	3	130.529	2.53519	3		252.765	31.1125	0.595751	4	58.7152	0.906914	4
262.639	10.354	9.122	9.227	135.215	128.103	128.642		262.639	32.066	31.594	30.455	29.918	59.901	60.753	57.996	56.912		255.205	9.66033	0.409337	3	130.489	2.57953	3		255.205	31.0105	0.558615	4	58.7557	0.93808	4
265.079	10.378	9.152	9.222	135.034	128.717	128.695		265.079	32.128	31.557	30.432	29.849	59.948	60.443	58.14	56.911		257.705	9.59567	0.423706	3	130.447	2.25398	3		257.705	30.995	0.515514	4	58.8633	0.870241	4
267.519	10.274	9.149	9.15	135.36	128.375	129.346		267.519	32.123	31.607	30.405	29.873	60.081	60.505	58.397	57.019		260.139	9.62233	0.424353	3	130.837	2.38581	3		260.139	31.0617	0.550951	4	58.8055	0.877301	4
269.955	10.253	9.083	9.156	135.67	129.105	128.804		269.955	32.066	31.737	30.484	29.933	59.958	60.687	58.591	57.106		262.639	9.56767	0.394333	3	130.653	2.28613	3		262.639	31.0083	0.496376	4	58.8905	0.875814	4
272.519	10.317	9.147	9.185	135.547	129.128	128.382		272.519	32.252	31.586	30.286	30.026	60.142	61.142	58.033	56.998		265.079	9.584	0.397514	3	130.815	2.10934	3		265.079	30.9915	0.518794	4	58.8605	0.816835	4
275.019	10.173	9.068	9.192	136.021	128.686	127.983		275.019	31.965	31.42	30.424	29.708	60.256	60.973	58.809	57.17		267.519	9.52433	0.374833	3	131.027	2.18456	3		267.519	31.002	0.520714	4	59.0005	0.802161	4
277.459	10.241	9.073	9.003	135.855	128.731	128.337		277.459	32.073	31.408	30.132	29.814	60.339	61.237	58.767	57.425		269.955	9.49733	0.378421	3	131.193	2.24019	3		269.955	31.055	0.505978	4	59.0855	0.78999	4
280.019	10.194	9.17	9.025	136.101	128.539	127.685		280.019	32.174	31.375	30.225	29.693	60.402	60.926	58.696	57.328		272.519	9.54967	0.383823	3	131.019	2.27422	3		272.519	31.0375	0.529445	4	59.0787	0.949149	4
282.519	10.225	9.047	8.961	136.107	128.834	127.774		282.519	32.154	31.517	30.375	29.719	60.507	61.024	58.391	57.124		275.019	9.47767	0.349505	3	130.897	2.57019	3		275.019	30.8792	0.504178	4	59.302	0.841171	4
284.955	10.265	9.088	9.019	136.764	128.743	128.118		284.955	32.098	31.47	30.308	29.805	60.612	61.445	58.812	57.26		277.459	9.439	0.401509	3	130.974	2.44298	3		277.459	30.8568	0.531956	4	59.442	0.844124	4
287.459	10.195	9.084	9.073	136.811	129.426	128.197		287.459	32.132	31.433	30.145	29.822	60.436	61.646	58.695	57.116		280.019	9.463	0.367889	3	130.775	2.67439	3		280.019	30.8667	0.55952	4	59.338	0.821893	4
290.019	10.158	9.065	9.106	136.809	129.139	128.034		290.019	32.063	31.255	30.226	29.639	60.72	61.48	58.614	57.448		282.519	9.411	0.407756	3	130.905	2.61894	3		282.519	30.9413	0.548998	4	59.2615	0.912156	4
292.519	10.224	9.082	8.912	137.388	128.635	128.222		292.519	32.131	31.263	30.303	29.581	60.557	61.13	58.786	57.554		284.955	9.45733	0.404324	3	131.208	2.78369	3		284.955	30.9202	0.525036	4	59.5322	0.935697	4
295.019	10.184	9.109	8.973	136.921	128.872	127.881		295.019	32.165	31.273	30.208	29.82	60.649	61.642	58.858	57.568		287.459	9.45067	0.37218	3	131.478	2.69	3		287.459	30.883	0.542591	4	59.4733	0.992053	4
297.519	10.088	9.105	9.053	137.537	128.797	128.451		297.519	32.134	31.246	30.217	29.602	60.755	61.423	59.118	57.44		290.019	9.443	0.357696	3	131.327	2.75933	3		290.019	30.7958	0.538479	4	59.5655	0.930382	4
300.079	10.04	9.025	8.974	136.998	128.832	127.851		300.079	32.079	31.327	30.174	29.691	61.065	61.381	58.748	57.437		292.519	9.406	0.411934	3	131.415	2.98888	3		292.519	30.8195	0.55658	4	59.5067	0.820095	4
302.579	10.067	9.006	9.002	137.544	128.72	128.5		302.579	32.128	31.312	30.087	29.686	60.704	61.395	58.783	57.718		295.019	9.422	0.383017	3	131.225	2.8625	3		295.019	30.8665	0.530733	4	59.6793	0.909424	4
305.019	10.006	9.049	9.025	136.738	128.842	127.922		305.019	32.116	31.289	30.222	29.741	60.758	61.42	58.698	57.745		297.519	9.41533	0.336668	3	131.595	2.97268	3		297.519	30.7997	0.559283	4	59.684	0.891023	4
307.459	10.044	9.014	8.974	137.122	128.683	128.07		307.459	32.053	31.061	30.056	29.69	60.607	61.516	58.713	58.041		300.079	9.34633	0.347146	3	131.227	2.89936	3		300.079	30.8178	0.542684	4	59.6578	0.944692	4
309.955	9.967	9.009	8.943	137.025	128.728	128.527		309.955	32.111	31.183	30.031	29.718	60.973	61.315	58.905	57.962		302.579	9.35833	0.354335	3	131.588	2.97868	3		302.579	30.8032	0.560881	4	59.65	0.848541	4
312.389	9.941	8.99	9.026	136.716	128.94	128.484		312.389	32.005	31.321	30.025	29.645	60.794	61.576	58.704	58.083		305.019	9.36	0.323074	3	131.167	2.79797	3		305.019	30.842	0.533814	4	59.6553	0.860997	4
314.829	9.923	9.035	8.903	136.998	129.228	128.404		314.829	32.125	31.135	29.828	29.643	60.967	61.695	59.014	58.246		307.459	9.344	0.35019	3	131.292	2.92053	3		307.459	30.715	0.531889	4	59.7193	0.808572	4
317.269	9.939	8.999	9.014	137.737	129.598	128.474		317.269	31.888	31.348	29.902	29.702	61.363	61.874	58.99	58.105		309.955	9.30633	0.330882	3	131.427	2.79977	3		309.955	30.7608	0.549343	4	59.7888	0.808801	4
319.709	9.959	9.021	9.05	137.235	129.148	128.893		319.709	31.968	31.214	29.992	29.784	61.297	61.926	59.15	58.25		312.389	9.319	0.311174	3	131.38	2.67125	3		312.389	30.749	0.55134	4	59.7893	0.831217	4
322.209	10.044	9.036	9.003	136.924	129.585	128.67		322.209	31.973	31.052	29.805	29.683	61.331	61.885	59.287	58.153		314.829	9.287	0.320275	3	131.543	2.73769	3		314.829	30.6827	0.584258	4	59.9805	0.809079	4
324.639	9.947	9.065	8.951	137.793	128.809	127.954		324.639	31.856	31.117	29.932	29.557	61.391	61.954	59.103	58.146		317.269	9.31733	0.310863	3	131.936	2.91843	3		317.269	30.71	0.53725	4	60.083	0.910733	4
327.079	9.946	8.993	8.931	137.623	129.974	127.847		327.079	31.766	31.113	29.851	29.49	61.422	61.861	59.354	57.999		319.709	9.34333	0.307947	3	131.759	2.73916	3		319.709	30.7395	0.51689	4	60.1557	0.869849	4
329.519	9.951	8.99	8.888	137.758	129.595	128.504		329.519	31.771	31.134	29.96	29.657	61.608	61.916	59.2	58.316		322.209	9.361	0.341633	3	131.726	2.61222	3		322.209	30.6283	0.544606	4	60.164	0.872591	4
332.079	9.966	8.963	8.936	138.128	129.402	127.483		332.079	31.845	31.163	29.693	29.652	61.588	62.102	59.453	58.748		324.639	9.321	0.314725	3	131.519	3.14686	3		324.639	30.6155	0.530561	4	60.1485	0.908603	4
334.519	9.895	9.031	8.904	138.268	129.573	127.714		334.519	31.741	31.167	29.903	29.459	61.025	62.22	59.204	58.289		327.079	9.29	0.328488	3	131.815	2.96837	3		327.079	30.555	0.532895	4	60.159	0.903954	4
336.959	9.923	9.005	8.867	138.267	129.399	127.784		336.959	31.731	31.103	29.881	29.367	61.124	62.027	59.517	58.391		329.519	9.27633	0.338616	3	131.952	2.91987	3		329.519	30.6305	0.495944	4	60.26	0.887983	4
339.519	9.896	9.001	8.861	137.977	129.769	127.099		339.519	31.689	31.287	29.887	29.144	61.488	62.242	59.7	58.321		332.079	9.28833	0.338923	3	131.671	3.27568	3		332.079	30.5882	0.546793	4	60.4727	0.812039	4
342.019	9.846	9.009	8.92	137.673	129.436	127.786		342.019	31.646	31.218	29.783	29.186	61.583	62.591	59.636	58.517		334.519	9.27667	0.311333	3	131.852	3.25274	3		334.519	30.5675	0.532825	4	60.1845	0.88525	4
344.455	9.94	9.07	8.943	137.873	129.235	128.049		344.455	31.709	31.04	29.806	29.49	61.453	62.521	59.621	58.761		336.959	9.265	0.331403	3	131.817	3.25869	3		336.959	30.5205	0.543456	4	60.2647	0.812091	4
346.955	9.853	8.908	8.902	138.011	129.068	127.93		346.955	31.78	31.003	29.739	29.309	61.418	62.441	59.883	58.731		339.519	9.25267	0.324196	3	131.615	3.27305	3		339.519	30.5018	0.59495	4	60.4378	0.884272	4
349.459	9.899	8.943	8.831	137.995	129.122	128.259		349.459	31.669	31.013	29.737	29.43	61.323	62.529	59.821	58.571		342.019	9.25833	0.294954	3	131.632	3.05799	3		342.019	30.4582	0.581847	4	60.5817	0.921829	4
351.889	9.894	8.972	8.906	137.738	130.03	128.251		351.889	31.688	31.049	29.758	29.123	61.359	62.501	59.862	58.686		344.455	9.31767	0.313319	3	131.719	3.09599	3		344.455	30.5113	0.520778	4	60.589	0.85429	4
354.329	9.859	8.96	8.945	138.148	129.479	128.285		354.329	31.628	31.189	29.751	29.342	61.359	62.602	59.823	58.894		346.955	9.221	0.316005	3	131.67	3.18764	3		346.955	30.4578	0.568761	4	60.6183	0.819772	4
356.769	9.895	8.916	8.839	138.167	128.828	128.278		356.769	31.945	31.079	29.568	29.662	61.605	62.367	59.668	58.855		349.459	9.22433	0.338879	3	131.792	3.11149	3		349.459	30.4623	0.528449	4	60.561	0.864165	4
359.209	9.837	8.96	8.901	138.506	130.059	128.567		359.209	31.454	30.964	29.81	29.143	61.544	62.689	60.047	58.649		351.889	9.25733	0.318903	3	132.006	2.91148	3		351.889	30.4045	0.586157	4	60.602	0.836556	4
361.769	9.76	8.955	8.952	137.856	129.974	128.622		361.769	31.548	30.794	29.803	29.249	61.712	62.569	59.957	58.883		354.329	9.25467	0.302198	3	131.971	3.10784	3		354.329	30.4775	0.55129	4	60.6695	0.820515	4
																		356.769	9.21667	0.339894	3	131.758	3.2086	3		356.769	30.5635	0.575761	4	60.6238	0.818724	4
																		359.209	9.23267	0.302646	3	132.377	3.09445	3		359.209	30.3427	0.527893	4	60.7323	0.880213	4
																		361.769	9.22233	0.268835	3	132.151	2.87924	3		361.769	30.3485	0.511838	4	60.7803	0.833921	4

## Sheet: Fig. S5c
	R (I390nm/I490nm)				Stats					Two-way ANOVA
										Alpha 0,05
	10 mM DTT					10 mM DTT				Bonferroni's multiple comparisons test	Significant?	Summary	Adjusted P Value
Dimer	0.074	0.108	0.075			Mean	SD	n		DTT - NADPH
Monomer	0.071	0.069	0.07		Dimer	0.0856667	0.0193477	3		Dimer	No	ns	>0,9999
					Monomer	0.07	0.001	3		Monomer	Yes	****	<0,0001
	0.5 mM NADPH
Dimer	0.086	0.08	0.083			0.5 mM NADPH
Monomer	0.511	0.492	0.497			Mean	SD	n
					Dimer	0.083	0.003	3
					Monomer	0.5	0.00984886	3

[truncated: 13 more sheets: Fig. S6a, Fig. S6b, Fig. S6c, Fig. S6d, Fig. S7, Fig. S8a, Fig. S8b, Fig. S8c, Fig. S8d, Fig. S8e, Fig. S8f, Fig. S9a, Fig. S9b]
