# Supplementary material for: NERNST: a genetically-encoded ratiometric non-destructive sensing tool to estimate NADP(H) redox status in bacterial, plant and animal systems
Source: Nat Commun. 2023 Jun 6;14:3277. doi: 10.1038/s41467-023-38739-4 (PMC10244373; doi:10.1038/s41467-023-38739-4)
Supplement: Supplementary file 3 — Source Data [file 41467_2023_38739_MOESM3_ESM.zip › _SOURCE DATA (7)/SourceData_Figure3.xlsx]

## Sheet: Fig. 3a
E (mV)						Stats					Two-way ANOVA
											Alpha 0,05
A. thaliana			N. tabacum				A. thaliana				Bonferroni's multiple comparisons test	Significant?	Summary	Adjusted P Value
Chloroplast	Cytosol		Chloroplast	Cytosol			Mean	SD	n		Chloroplast - Cytosol
-322	-379		-337	-379		Chloroplast	-341.359	6.66687	131		A. thaliana	Yes	****	<0,0001
-326	-357		-332	-366		Cytosol	-308.063	20.4467	253		N. tabacum	Yes	****	<0,0001
-327	-355		-331	-354
-328	-355		-330	-350
-329	-355		-330	-347			N. tabacum
-329	-353		-330	-347			Mean	SD	n
-329	-351		-329	-345		Chloroplast	-318.31	6.13635	158
-330	-350		-329	-343		Cytosol	-309.258	14.6084	217
-330	-345		-329	-342
-330	-344		-329	-341
-330	-339		-329	-341
-331	-338		-329	-340
-331	-337		-328	-338
-331	-336		-328	-338
-332	-334		-327	-336
-332	-334		-327	-334
-333	-333		-326	-334
-333	-333		-326	-334
-333	-332		-326	-333
-334	-332		-326	-332
-334	-331		-326	-331
-334	-331		-325	-329
-334	-331		-325	-329
-335	-330		-324	-329
-335	-330		-324	-328
-336	-330		-324	-327
-336	-330		-324	-326
-336	-330		-324	-326
-336	-330		-324	-326
-337	-330		-324	-326
-337	-330		-324	-325
-337	-330		-323	-325
-337	-328		-323	-324
-337	-327		-323	-323
-338	-326		-323	-322
-338	-326		-323	-322
-338	-326		-323	-322
-338	-325		-322	-322
-338	-325		-322	-322
-338	-325		-322	-321
-338	-324		-322	-319
-338	-324		-322	-319
-339	-324		-322	-319
-339	-324		-322	-319
-339	-324		-322	-318
-339	-324		-322	-318
-340	-323		-322	-317
-340	-322		-322	-316
-340	-322		-322	-316
-340	-322		-321	-315
-340	-321		-321	-315
-340	-321		-321	-315
-340	-321		-321	-315
-340	-320		-321	-315
-340	-320		-321	-315
-340	-320		-321	-315
-340	-320		-320	-314
-341	-320		-320	-314
-341	-320		-320	-313
-341	-319		-320	-313
-342	-319		-319	-313
-342	-319		-319	-313
-342	-319		-319	-312
-342	-319		-319	-312
-343	-319		-319	-312
-343	-319		-319	-312
-343	-319		-319	-311
-343	-319		-319	-311
-343	-318		-319	-311
-343	-318		-319	-311
-343	-318		-319	-311
-343	-318		-319	-311
-343	-318		-319	-310
-343	-318		-318	-310
-344	-318		-318	-310
-344	-317		-318	-310
-344	-317		-318	-310
-344	-317		-318	-310
-344	-316		-318	-310
-344	-316		-318	-310
-344	-316		-318	-309
-344	-316		-318	-309
-344	-316		-318	-309
-344	-316		-318	-309
-344	-316		-318	-309
-345	-316		-318	-309
-345	-315		-318	-308
-345	-315		-318	-308
-345	-315		-317	-308
-345	-315		-317	-308
-345	-315		-317	-308
-345	-315		-317	-308
-345	-314		-317	-308
-346	-314		-317	-308
-346	-314		-317	-308
-346	-313		-317	-307
-346	-313		-317	-307
-346	-313		-317	-307
-346	-313		-316	-307
-346	-313		-316	-307
-347	-313		-316	-307
-347	-313		-316	-307
-347	-312		-316	-306
-347	-312		-316	-306
-347	-312		-316	-306
-347	-312		-316	-306
-348	-312		-316	-306
-348	-312		-316	-306
-348	-312		-315	-305
-348	-312		-315	-305
-348	-312		-315	-305
-348	-311		-315	-305
-349	-311		-315	-305
-349	-311		-315	-305
-349	-311		-315	-305
-349	-311		-315	-305
-349	-311		-315	-305
-349	-310		-315	-305
-349	-310		-314	-304
-350	-310		-314	-304
-350	-310		-314	-304
-350	-310		-314	-304
-350	-310		-314	-304
-351	-310		-313	-304
-351	-310		-313	-304
-351	-309		-313	-304
-352	-309		-313	-303
-352	-309		-312	-303
-353	-309		-312	-303
-353	-309		-312	-303
-354	-309		-312	-303
	-308		-312	-303
	-308		-311	-303
	-308		-311	-302
	-308		-311	-302
	-308		-310	-302
	-308		-310	-301
	-308		-310	-301
	-308		-310	-301
	-308		-310	-301
	-308		-310	-301
	-307		-309	-301
	-307		-309	-301
	-307		-309	-301
	-307		-309	-301
	-307		-309	-301
	-307		-309	-300
	-307		-309	-300
	-307		-309	-300
	-306		-309	-300
	-306		-309	-300
	-306		-308	-300
	-306		-308	-300
	-306		-308	-299
	-306		-308	-299
	-306		-308	-299
	-306		-308	-299
	-306		-308	-299
	-306			-299
	-306			-299
	-306			-299
	-306			-299
	-305			-299
	-305			-299
	-305			-299
	-305			-299
	-305			-298
	-305			-298
	-305			-298
	-305			-298
	-304			-298
	-304			-298
	-304			-298
	-304			-298
	-304			-298
	-304			-298
	-303			-298
	-303			-297
	-303			-297
	-303			-297
	-303			-297
	-303			-297
	-302			-297
	-302			-297
	-302			-297
	-302			-297
	-302			-297
	-302			-296
	-302			-296
	-302			-296
	-300			-296
	-299			-296
	-298			-296
	-298			-296
	-298			-296
	-298			-295
	-297			-295
	-297			-295
	-297			-295
	-295			-295
	-295			-295
	-294			-295
	-294			-295
	-293			-294
	-293			-294
	-293			-294
	-291			-294
	-291			-293
	-290			-293
	-289			-293
	-289			-293
	-289			-293
	-289			-293
	-289			-292
	-288			-291
	-288			-291
	-288			-289
	-287
	-287
	-286
	-286
	-286
	-286
	-285
	-285
	-285
	-284
	-284
	-284
	-283
	-282
	-280
	-279
	-278
	-278
	-278
	-278
	-277
	-276
	-274
	-274
	-270
	-269
	-268
	-268
	-265
	-262
	-257
	-256
	-247
	-240
	-232
	-226

## Sheet: Fig. 3b
E (mV)						Stats
Chloroplast			Cytosol				Chloroplast			Chloroplast
Light	Dark		Light	Dark			Light	Dark		Light vs. Dark
-416	-357		-298	-307		Mean	-352.3	-307.8		Mann Whitney test
-405	-357		-300	-313		SD	13.59	13.31		P value	<0,0001
-399	-351		-300	-309		n	363	157		P value summary	****
-399	-351		-301	-311						Significantly different (P < 0.05)?	Yes
-399	-351		-298	-322						One- or two-tailed P value?	Two-tailed
-399	-339		-302	-329
-399	-334		-302	-314			Cytosol			Cytosol
-395	-333		-309	-314			Light	Dark		Light vs. Dark
-392	-332		-306	-302		Mean	-304.3	-310.5		Unpaired t test
-392	-332		-314	-306		SD	5.512	7.266		P value	0.0196
-389	-331		-311	-304		n	12	16		P value summary	*
-389	-331		-310	-301						Significantly different (P < 0.05)?	Yes
-389	-330			-311						One- or two-tailed P value?	Two-tailed
-389	-328			-312
-389	-327			-309
-385	-324			-304
-384	-324
-384	-323
-382	-322
-381	-322
-381	-321
-379	-320
-378	-320
-378	-320
-377	-320
-374	-318
-374	-318
-374	-318
-373	-318
-372	-317
-371	-317
-371	-317
-370	-316
-370	-316
-370	-316
-370	-315
-368	-315
-368	-314
-368	-314
-367	-314
-367	-314
-366	-314
-366	-313
-366	-313
-365	-313
-364	-313
-364	-312
-364	-311
-364	-311
-364	-311
-363	-310
-363	-310
-362	-308
-362	-308
-362	-308
-362	-308
-362	-307
-362	-306
-362	-306
-362	-306
-362	-306
-361	-306
-361	-306
-361	-306
-361	-306
-361	-306
-361	-306
-361	-306
-360	-305
-360	-305
-360	-305
-360	-305
-360	-305
-360	-305
-360	-304
-360	-304
-360	-304
-360	-304
-359	-304
-359	-304
-359	-304
-359	-304
-359	-303
-358	-303
-358	-303
-358	-303
-358	-303
-358	-303
-357	-303
-357	-303
-357	-302
-357	-302
-357	-302
-357	-302
-357	-302
-357	-302
-356	-302
-356	-302
-356	-302
-356	-302
-356	-301
-356	-301
-356	-301
-356	-301
-355	-301
-355	-301
-355	-301
-355	-301
-355	-301
-355	-301
-355	-301
-355	-301
-355	-301
-355	-301
-355	-300
-355	-300
-355	-300
-355	-299
-354	-299
-354	-299
-354	-299
-354	-299
-354	-299
-354	-299
-354	-299
-354	-298
-354	-298
-354	-297
-354	-297
-354	-297
-354	-297
-353	-296
-353	-296
-353	-296
-353	-296
-353	-295
-353	-295
-353	-295
-353	-295
-353	-295
-353	-295
-353	-295
-353	-295
-352	-295
-352	-295
-352	-295
-352	-294
-352	-294
-352	-293
-352	-293
-352	-293
-352	-293
-351	-293
-351	-291
-351	-289
-351	-289
-351	-286
-351
-350
-350
-350
-350
-350
-350
-350
-350
-350
-350
-350
-350
-350
-350
-350
-349
-349
-349
-349
-349
-349
-349
-349
-349
-349
-349
-349
-349
-349
-349
-349
-349
-349
-349
-349
-349
-349
-349
-349
-349
-349
-349
-348
-348
-348
-348
-348
-348
-348
-348
-348
-348
-348
-347
-347
-347
-347
-347
-347
-347
-347
-347
-347
-347
-347
-347
-347
-347
-347
-347
-347
-347
-346
-346
-346
-346
-346
-346
-346
-346
-346
-346
-346
-346
-345
-345
-345
-345
-345
-345
-345
-345
-345
-345
-345
-345
-345
-345
-345
-344
-344
-344
-344
-344
-344
-344
-344
-344
-344
-344
-343
-343
-343
-343
-343
-343
-343
-343
-343
-343
-343
-343
-343
-343
-343
-343
-342
-342
-342
-342
-342
-342
-342
-342
-342
-342
-342
-342
-342
-342
-342
-342
-342
-342
-342
-341
-341
-341
-341
-341
-341
-341
-341
-340
-340
-340
-340
-340
-340
-340
-340
-340
-340
-340
-340
-339
-339
-339
-339
-338
-338
-338
-338
-338
-338
-338
-338
-337
-337
-337
-337
-337
-337
-337
-337
-337
-337
-337
-336
-336
-336
-336
-336
-336
-336
-335
-335
-335
-335
-335
-334
-334
-334
-333
-333

## Sheet: Fig. 3c
E (mV)						Stats
Chloroplast			Cytosol				Chloroplast			Chloroplast
Watered	Drought		Watered	Drought			Watered	Drought		Watered vs. Drought
-416	-324		-298	-293		Mean	-352.3	-331.3		Mann Whitney test
-405	-318		-300	-293		SD	13.59	7.5		P value	<0,0001
-399	-322		-300	-292		n	363	238		P value summary	****
-399	-326		-301	-291						Significantly different (P < 0.05)?	Yes
-399	-320		-298	-290						One- or two-tailed P value?	Two-tailed
-399	-324		-302	-288
-399	-313		-302	-286			Cytosol			Cytosol
-395	-316		-309	-285			Watered	Drought		Watered vs. Drought
-392	-322		-306	-282		Mean	-304.3	-285.1		Unpaired t test
-392	-311		-314	-277		SD	5.512	7.751		P value	<0,0001
-389	-318		-311	-273		n	12	12		P value summary	****
-389	-322		-310	-271						Significantly different (P < 0.05)?	Yes
-389	-325									One- or two-tailed P value?	Two-tailed
-389	-319
-389	-322
-385	-320
-384	-330
-384	-323
-382	-324
-381	-323
-381	-332
-379	-327
-378	-328
-378	-329
-377	-333
-374	-330
-374	-324
-374	-333
-373	-338
-372	-329
-371	-336
-371	-325
-370	-325
-370	-325
-370	-321
-370	-327
-368	-322
-368	-318
-368	-319
-367	-322
-367	-332
-366	-325
-366	-330
-366	-329
-365	-329
-364	-325
-364	-332
-364	-331
-364	-315
-364	-322
-363	-334
-363	-329
-362	-324
-362	-301
-362	-330
-362	-331
-362	-328
-362	-338
-362	-338
-362	-323
-362	-328
-361	-341
-361	-333
-361	-336
-361	-319
-361	-325
-361	-333
-361	-328
-360	-331
-360	-324
-360	-333
-360	-335
-360	-334
-360	-331
-360	-330
-360	-326
-360	-334
-360	-335
-359	-325
-359	-329
-359	-335
-359	-325
-359	-332
-358	-333
-358	-340
-358	-325
-358	-328
-358	-343
-357	-340
-357	-331
-357	-336
-357	-334
-357	-325
-357	-331
-357	-328
-357	-325
-356	-321
-356	-331
-356	-333
-356	-326
-356	-337
-356	-335
-356	-334
-356	-332
-355	-335
-355	-331
-355	-342
-355	-332
-355	-329
-355	-344
-355	-339
-355	-337
-355	-342
-355	-338
-355	-345
-355	-330
-355	-343
-355	-334
-354	-342
-354	-330
-354	-341
-354	-334
-354	-330
-354	-338
-354	-339
-354	-342
-354	-347
-354	-339
-354	-342
-354	-342
-354	-332
-353	-343
-353	-342
-353	-345
-353	-343
-353	-340
-353	-340
-353	-340
-353	-331
-353	-329
-353	-341
-353	-336
-353	-331
-352	-334
-352	-323
-352	-330
-352	-322
-352	-324
-352	-327
-352	-327
-352	-327
-352	-324
-351	-330
-351	-328
-351	-326
-351	-318
-351	-330
-351	-325
-350	-329
-350	-327
-350	-319
-350	-323
-350	-327
-350	-329
-350	-333
-350	-339
-350	-324
-350	-347
-350	-327
-350	-327
-350	-322
-350	-330
-350	-330
-349	-329
-349	-320
-349	-326
-349	-326
-349	-332
-349	-329
-349	-326
-349	-333
-349	-332
-349	-327
-349	-338
-349	-331
-349	-330
-349	-324
-349	-338
-349	-329
-349	-326
-349	-325
-349	-335
-349	-334
-349	-340
-349	-333
-349	-329
-349	-337
-349	-329
-349	-341
-349	-327
-348	-339
-348	-332
-348	-337
-348	-334
-348	-332
-348	-337
-348	-330
-348	-344
-348	-337
-348	-337
-348	-341
-347	-336
-347	-336
-347	-338
-347	-341
-347	-331
-347	-334
-347	-344
-347	-330
-347	-344
-347	-333
-347	-342
-347	-339
-347	-332
-347	-345
-347	-335
-347	-339
-347	-335
-347	-340
-347	-330
-346	-345
-346	-340
-346	-343
-346	-347
-346	-335
-346	-337
-346	-342
-346	-334
-346
-346
-346
-346
-345
-345
-345
-345
-345
-345
-345
-345
-345
-345
-345
-345
-345
-345
-345
-344
-344
-344
-344
-344
-344
-344
-344
-344
-344
-344
-343
-343
-343
-343
-343
-343
-343
-343
-343
-343
-343
-343
-343
-343
-343
-343
-342
-342
-342
-342
-342
-342
-342
-342
-342
-342
-342
-342
-342
-342
-342
-342
-342
-342
-342
-341
-341
-341
-341
-341
-341
-341
-341
-340
-340
-340
-340
-340
-340
-340
-340
-340
-340
-340
-340
-339
-339
-339
-339
-338
-338
-338
-338
-338
-338
-338
-338
-337
-337
-337
-337
-337
-337
-337
-337
-337
-337
-337
-336
-336
-336
-336
-336
-336
-336
-335
-335
-335
-335
-335
-334
-334
-334
-333
-333

## Sheet: Fig. 3d
R (I405nm/I488nm)								Stats
Chloroplast				Cytosol					Chloroplast				Chloroplast
Ctrl	0.25 M NaCl	0.5 M NaCl		Ctrl	0.25 M NaCl	0.5 M NaCl			Ctrl	0.25 M NaCl	0.5 M NaCl		One-way ANOVA
1.565	1.388	1.629		0.477	0.456	0.416		Mean	1.457	1.686	1.948		Alpha 0,05
1.527	1.894	1.573		0.407	0.456	0.342		SD	0.1451	0.6206	0.4403		Dunn's multiple comparisons test	Significant?	Summary	Adjusted P Value
1.532	1.232	1.559		0.421	0.475	0.316		n	152	229	179		Ctrl vs. 0.25 M NaCl	Yes	*	0.0109
1.567	1.279	1.581		0.409	0.437	0.369							Ctrl vs. 0.5 M NaCl	Yes	****	<0,0001
1.657	1.383	1.783		0.363	0.549	0.441							0.25 M NaCl vs. 0.5 M NaCl	Yes	****	<0,0001
1.525	2.475	3.411		0.33	0.48	0.401
1.579	3.165	1.616		0.363	0.56	0.443			Cytosol				Cytosol
1.523	1.37	1.9		0.316	0.436	0.491			Ctrl	0.25 M NaCl	0.5 M NaCl		One-way ANOVA
1.483	1.507	3.037		0.39	0.639	0.684		Mean	0.3808	0.5248	0.4513		Alpha 0,05
1.496	4.103	2.402		0.352	0.584	0.462		SD	0.04552	0.07712	0.1033		Bonferroni's multiple comparisons test	Below threshold?	Summary	Adjusted P Value
1.5	3.054	2.585		0.402	0.645	0.595		n	12	12	12		Ctrl vs. 0.25 M NaCl	Yes	***	0.0003
1.573	3.505	2.568		0.34	0.58	0.456							Ctrl vs. 0.5 M NaCl	No	ns	0.1077
1.587	1.479	1.849											0.25 M NaCl vs. 0.5 M NaCl	No	ns	0.088
1.582	1.475	1.629
1.452	2.234	1.524
1.506	1.882	1.628
1.62	1.686	2.426
1.567	1.388	2.729
1.584	1.388	2.435
1.417	2.755	1.892
1.518	3.156	2.248
1.62	4.172	1.804
1.706	2.472	1.732
1.467	1.329	1.99
1.492	1.27	1.477
1.521	1.462	1.485
1.516	1.628	1.496
1.681	1.482	1.92
1.642	1.746	1.608
1.663	1.871	1.498
1.476	1.626	1.524
1.629	1.236	2.826
1.621	1.236	2.065
1.614	1.374	1.532
1.6	1.401	1.448
1.674	1.702	1.458
1.6	1.376	2.143
1.73	1.991	1.498
1.467	1.769	2.053
1.729	1.756	2.074
1.627	1.286	1.463
1.623	1.783	3.109
1.537	1.447	1.683
1.723	2.36	1.591
1.597	2.156	2.03
1.768	1.205	2.093
1.497	1.239	1.697
1.778	1.121	1.582
1.548	1.463	1.543
1.701	1.334	1.741
1.726	2.532	1.735
1.609	1.056	2.477
1.512	1.139	1.641
1.622	1.222	1.673
1.628	1.622	1.686
1.481	1.219	2.029
1.527	2.177	1.679
1.336	1.909	1.636
1.436	1.263	1.895
1.586	1.078	2.869
1.535	3.33	2.795
1.331	2.97	1.972
1.52	2.562	3.19
1.502	2.912	1.566
1.546	2.568	1.772
1.293	2.021	2.818
1.335	2.235	1.681
1.599	2.214	2.649
1.425	1.391	2.271
1.454	2.259	1.824
1.516	2.146	1.447
1.304	1.177	1.514
1.291	2.913	1.654
1.353	1.6	1.429
1.336	1.26	3.213
1.405	1.409	1.583
1.31	1.902	1.728
1.312	1.654	1.595
1.343	1.547	1.438
1.358	3.325	1.528
1.242	2.445	1.751
1.239	3.597	1.681
1.329	1.664	1.615
1.458	1.28	1.537
1.404	1.497	1.486
1.348	1.375	1.525
1.647	1.137	1.762
1.261	1.569	1.617
1.367	1.191	1.621
1.432	1.357	1.661
1.194	1.778	1.752
1.251	1.622	2.267
1.287	1.83	1.555
1.375	1.783	1.672
1.252	1.574	1.507
1.382	2.381	1.579
1.469	0.857	1.617
1.415	1.017	1.555
1.457	1.158	1.602
1.409	1.822	1.544
1.511	1.536	2.136
1.475	1.602	1.538
1.564	2.514	1.972
1.553	1.626	2.042
1.637	2.426	1.62
1.224	1.525	2.558
1.195	1.288	2.495
1.308	1.386	2.813
1.445	1.767	2.426
1.351	1.517	2.323
1.262	1.331	3.185
1.303	2.394	1.673
1.365	1.301	2.241
1.415	1.414	1.768
1.58	2.099	1.931
1.483	2.217	1.518
1.18	2.035	1.933
1.248	2.18	2.427
1.178	2.392	1.907
1.255	2.29	1.479
1.201	2.029	1.716
1.244	1.616	2.094
1.551	1.472	1.658
1.405	2.826	1.718
1.387	1.312	2.5
1.42	2.088	2.563
1.446	3.25	1.84
1.308	1.615	2.14
1.351	2.166	1.633
1.265	2.444	1.964
1.388	1.627	1.618
1.349	1.791	2.024
1.193	1.749	2.416
1.347	1.472	2.109
1.228	2.229	1.733
1.327	1.446	1.872
1.384	1.277	2.16
1.495	1.236	2.078
1.411	1.231	1.938
1.376	1.613	2.176
1.404	1.955	2.602
1.398	0.927	1.807
1.504	1.977	2.031
1.414	2.473	2.367
1.526	2.43	2.051
1.245	1.617	3.111
1.33	2.501	1.274
1.236	0.96	1.962
1.437	2.219	1.669
1.704	1.96	1.967
1.372	1.062	1.424
1.255	0.92	2.311
	1.018	2.499
	0.896	2.276
	0.909	2.082
	1.014	1.491
	1.955	1.578
	1.171	1.843
	1.158	1.469
	1.068	1.677
	1.237	1.59
	1.182	1.867
	1.011	2.032
	1.195	2.234
	1.265	2.637
	1.127	2.191
	1.216	1.612
	1.477	1.807
	1.899	2.09
	1.211	2.261
	1.274	1.884
	1.215	2.241
	1.255	2.714
	1.33	2.002
	1.276	2.207
	1.319	2.091
	1.263	1.899
	1.504	1.913
	1.336	1.847
	1.364
	2.861
	1.743
	1.349
	1.329
	1.401
	2.491
	1.273
	1.212
	1.36
	1.93
	1.763
	1.263
	1.146
	1.424
	2.171
	3.269
	1.105
	1.119
	1.312
	1.203
	1.3
	1.27
	1.345
	1.125
	1.155
	1.583
	1.554
	1.132
	1.047
	1.104
	1.165
	1.128
	1.054
	1.027
	1.302
	1.078
	1.113
	1.084
	1.125
	2.189
	1.834
	1.123
	1.054
	1.85
	1.418
	2.205
	2.091
	2.588
	1.226

## Sheet: Fig. 3e
R (I405nm/I488nm)								Stats
Chloroplast				Cytosol					Chloroplast				Chloroplast
Ctrl	1 mm	7 mm		Ctrl	1 mm	7 mm			Ctrl	1 mm	7 mm		One-way ANOVA
1.017	13.959	4.166		0.611	1.98	1.296		Mean	1.081	9.33	4.106		Alpha 0,05
0.921	10.518	3.992		0.553	1.596	1.241		SD	0.1515	2.564	0.4377		Dunn's multiple comparisons test	Significant?	Summary	Adjusted P Value
0.903	12.833	3.911		0.821	1.488	1.199		n	175	171	93		Ctrl vs. 1 mm	Yes	****	<0,0001
0.836	12.234	3.568		0.912	2.554	1.299							Ctrl vs. 7 mm	Yes	****	<0,0001
1.026	13.046	3.632		0.669	3.064	1.185							1 mm vs. 7 mm	Yes	****	<0,0001
0.924	15.528	3.354		0.775	4.198	1.294
1.068	9.945	3.724		0.682	0.952	1.067			Cytosol				Cytosol
1.219	9.021	3.829		0.827	1.011	1.148			Ctrl	1 mm	7 mm		One-way ANOVA
0.981	11.436	3.236		0.864	0.859	1.18		Mean	0.7402	1.358	1.359		Alpha 0,05
0.998	8.068	2.887		0.688	0.835	1.07		SD	0.1169	0.8775	0.4234		Dunn's multiple comparisons test	Significant?	Summary	Adjusted P Value
1.082	10.002	3.951			0.857	1.188		n	10	22	17		Ctrl vs. 1 mm	Yes	**	0.0059
1.162	9.061	3.952			1.08	1.124							Ctrl vs. 7 mm	Yes	****	<0,0001
1.101	9.779	3.719			1.019	1.31							1 mm vs. 7 mm	No	ns	0.1635
0.958	10.777	3.693			0.965	1.436
1.159	12.093	3.662			1.186	1.162
1.086	11.328	3.618			1.225	2.572
1.125	11.343	4.029			1.11	2.328
1.093	9.688	3.549			0.831
1.005	11.48	3.822			1.057
1.081	11.215	4.016			0.76
0.862	10.51	3.695			0.606
1.023	10.235	3.737			0.652
1.098	11.698	4.299
1.056	11.055	3.811
1.244	13.529	3.696
1.202	11.58	3.485
1	11.564	3.913
1.177	11.462	3.803
1.176	9.552	3.647
1.121	10.456	3.867
1.023	11.05	3.715
1.087	10.312	3.799
1.174	11.335	3.57
1.062	11.741	3.279
1.256	13.311	3.625
1.289	10.478	4.358
1.1	9.992	3.938
0.857	10.479	4.073
0.887	9.874	3.519
0.879	12.306	3.357
0.837	12.148	3.659
0.844	9.163	3.887
0.824	12.404	3.88
0.804	11.778	3.956
0.975	12.528	4.24
0.911	13.405	4.729
1.006	11.052	4.265
0.993	10.544	4.17
0.984	10.661	4.46
0.875	10.54	4.713
0.89	9.949	4.672
0.963	10.125	4.064
0.927	11.016	4.341
0.989	10.346	4.393
0.969	11.881	4.507
0.843	10.4	4.645
1.103	11.52	4.17
0.833	11.416	4.244
0.766	11.428	4.557
0.808	11.823	4.023
0.941	12.754	4.388
0.902	11.624	4.052
1.042	11.998	4.769
0.846	9.919	4.62
0.856	11.186	4.436
0.713	12.674	3.91
0.793	13.93	4.139
1.051	10.782	4.329
0.937	11.25	3.851
0.94	13.379	4.43
0.869	11.484	4.184
1.001	11.985	4.201
0.914	12.161	4.648
0.868	9.665	4.536
0.861	12.54	4.58
0.991	13.388	4.899
0.982	12.685	4.401
1.029	10.491	4.31
0.95	10.037	4.417
0.939	11.428	4.204
1.105	9.478	4.672
1.07	10.257	4.704
1.053	9.819	4.38
1.066	9.443	4.464
1.098	9.611	4.444
1.044	9.102	4.519
0.941	9.868	4.532
1.01	9.901	5.299
0.969	11.375	4.587
0.973	10.039	4.422
0.809	8.899	4.396
0.88	8.393	4.923
0.895	9.205	4.124
1.025	8.616
0.966	8.216
0.827	10.897
1.26	10.05
1.214	9.604
1.101	9.045
1.037	9.803
1.144	9.7
1.121	8.132
1.27	8.7
1.235	8.54
1.16	9.934
1.229	9.152
1.235	7.921
1.19	8.452
1.213	9.447
1.15	9.151
1.087	11.418
1.193	8.043
1.232	10.878
1.254	9.267
1.366	10.363
1.291	7.919
1.205	9.957
1.266	10.128
1.195	11.813
1.313	11.181
1.281	10.569
1.234	10.64
1.134	10.297
1.351	5.673
1.212	6.208
1.136	5.736
1.174	6.069
1.171	6.182
1.158	5.416
1.326	5.795
1.006	6.35
1.197	5.67
1.303	5.2
1.138	5.323
1.093	5.55
1.276	5.163
1.254	5.75
1.187	5.456
1.311	6.056
1.103	5.666
1.184	6.772
1.243	5.46
1.187	6.114
1.293	5.82
1.367	5.511
1.353	5.755
1.265	6.792
1.175	7.144
1.29	6.414
1.168	6.069
1.362	5.153
1.197	5.164
1.129	5.473
1.068	5.963
0.963	5.62
1.218	5.52
1.221	5.472
1.386	6.154
1.207	5.894
1.157	5.241
1.137	5.168
1.183	5.869
1.212	5.373
1.029	6.105
1.16	5.599
1.037	4.86
1.04	5.377
1.213	6.431
1.34	4.735
1.229	6.689
1.242	5.921
1.198
1.036
1.033
1.073

## Sheet: Fig. S15g
R (I405nm/I488nm)																Stats
N. tabacum Chloroplast				N. tabacum Cytosol				A. thaliana Chloroplast				A. thaliana Cytosol					N. tabacum Chloroplast
50 mM DTT	Ctrl	50 mM H2O2		50 mM DTT	Ctrl	50 mM H2O2		50 mM DTT	Ctrl	50 mM H2O2		50 mM DTT	Ctrl	50 mM H2O2			50 mM DTT	Ctrl	50 mM H2O2
0.648	1.244	1.638		0.388	0.447	1.51		0.67	1.263	0.987		0.702	0.812	2.207		Mean	0.6527	1.283	1.616
0.647	1.303	1.627		0.379	0.452	1.288		0.554	0.883	1.179		0.737	0.816	2.664		SD	0.02627	0.0773	0.08863
0.619	1.371	1.543		0.372	0.452	1.246		0.726	0.872	1.258		1.076	0.833	2.497		n	16	13	12
0.656	1.371	1.582		0.376	0.622	1.219		0.772	0.812	1.716		0.764	0.849	1.981
0.65	1.184	1.601		0.47	0.702	1.472		0.711	1.037	1.885		0.574	0.865	2.188			N. tabacum Cytosol
0.674	1.277	1.67		0.437	0.714	1.361		0.48	1.014	2.644		0.587	0.869	2.303			50 mM DTT	Ctrl	50 mM H2O2
0.675	1.337	1.763		0.432	0.784	1.376		0.371	0.995	3.257		0.891	0.869	2.283		Mean	0.4268	0.625	1.386
0.631	1.335	1.552		0.438	0.827	1.358		0.622	0.871	2.85		0.633	1.108	1.797		SD	0.03754	0.1565	0.1937
0.649	1.263	1.774		0.451		1.913		0.528	1.137	2.405		0.545	1.497	1.663		n	12	8	12
0.609	1.229	1.618		0.449		1.379		0.698	0.965	1.069		0.897		2.067
0.611	1.294	1.465		0.467		1.351		0.766	1.161	1.195		0.577		1.682			A. thaliana Chloroplast
0.687	1.11	1.564		0.463		1.157		0.605	1.031	1.609				1.553			50 mM DTT	Ctrl	50 mM H2O2
0.656	1.357							0.743	0.942	2.279						Mean	0.6194	0.9653	1.967
0.65								0.591	0.925	1.515						SD	0.1213	0.1423	0.666
0.689								0.399	0.936	3.173						n	36	23	28
0.692								0.401	0.983	2.649
								0.715	1.101	1.926							A. thaliana Cytosol
								0.666	0.726	1.137							50 mM DTT	Ctrl	50 mM H2O2
								0.721	0.963	1.512						Mean	0.7257	0.9464	2.074
								0.697	0.754	2.148						SD	0.1695	0.2251	0.3481
								0.729	1.203	1.853						n	11	9	12
								0.647	0.78	2.786
								0.677	0.848	2.183
								0.469		1.457
								0.455		2.481
								0.73		1.27
								0.528		2.483
								0.782		2.167
								0.477
								0.493
								0.633
								0.586
								0.818
								0.692
								0.507
								0.641

## Sheet: Fig. S16
NADPH/NADP+ fractions												Stats
N. tabacum Chloroplast			N. tabacum Cytosol			A. thaliana Chloroplast			A. thaliana Cytosol				N. tabacum Chloroplast			N. tabacum Chloroplast
Light	Dark		Light	Dark		Light	Dark		Light	Dark			Light	Dark		Unpaired t test
3.13	0.67		2.86	0.78		2.21	0.08		2.12	0.26		Mean	3.307	0.6033		P value	<0,0001
3.27	0.67		3.43	0.43		1.74	0.27		1.73	0.92		SD	0.1976	0.1155		P value summary	****
3.52	0.47		3.59	0.51		1.81	0.38		3.81	0.16		n	3	3		Significantly different (P < 0.05)?	Yes
																One- or two-tailed P value?	Two-tailed
													N. tabacum Cytosol			N. tabacum Cytosol
													Light	Dark		Unpaired t test
												Mean	3.293	0.5733		P value	0.0004
												SD	0.3837	0.1834		P value summary	***
												n	3	3		Significantly different (P < 0.05)?	Yes
																One- or two-tailed P value?	Two-tailed
													A. thaliana Chloroplast			A. thaliana Chloroplast
													Light	Dark		Unpaired t test
												Mean	1.92	0.2433		P value	0.0006
												SD	0.2536	0.1518		P value summary	***
												n	3	3		Significantly different (P < 0.05)?	Yes
																One- or two-tailed P value?	Two-tailed
													A. thaliana Cytosol			A. thaliana Cytosol
													Light	Dark		Unpaired t test
												Mean	2.553	0.4467		P value	0.0365
												SD	1.106	0.413		P value summary	*
												n	3	3		Significantly different (P < 0.05)?	Yes
																One- or two-tailed P value?	Two-tailed
