# Supplementary material for: NERNST: a genetically-encoded ratiometric non-destructive sensing tool to estimate NADP(H) redox status in bacterial, plant and animal systems
Source: Nat Commun. 2023 Jun 6;14:3277. doi: 10.1038/s41467-023-38739-4 (PMC10244373; doi:10.1038/s41467-023-38739-4)
Supplement: Supplementary file 3 — Source Data [file 41467_2023_38739_MOESM3_ESM.zip › _SOURCE DATA (7)/SourceData_Figure5.xlsx]

## Sheet: Fig. 5b
		R (I405nm/I488nm)						Stats
	Time (min)	Cell 1	Cell 2	Cell 3	Cell 4	Cell 5			Time (min)	Mean	SEM	n
Ctrl	0	0.493	0.443	0.56	0.49	0.36		Ctrl	0	0.4692	0.0330566	5
10 mM H2O2	0.3	0.616	0.543	0.682	0.579	0.427		10 mM H2O2	0.3	0.5694	0.0423776	5
	1.3	0.622	0.538	0.665	0.573	0.43			1.3	0.5656	0.0401654	5
	2.3	0.621	0.534	0.656	0.571	0.424			2.3	0.5612	0.040139	5
	3.3	0.628	0.532	0.652	0.574	0.428			3.3	0.5628	0.0396565	5
	5.3	0.651	0.557	0.677	0.594	0.441			5.3	0.584	0.0414825	5
	7.3	0.702	0.593	0.718	0.637	0.464			7.3	0.6228	0.0456305	5
	9.3	0.733	0.609	0.738	0.648	0.476			9.3	0.6408	0.0480473	5
	11.3	0.732	0.602	0.728	0.645	0.478			11.3	0.637	0.046838	5
	13.3	0.74	0.612	0.738	0.654	0.48			13.3	0.6448	0.0479942	5
	15.3	0.746	0.603	0.728	0.647	0.48			15.3	0.6408	0.0479556	5
	17.3	0.769	0.617	0.744	0.668	0.489			17.3	0.6574	0.0500286	5
	19.3	0.766	0.606	0.734	0.658	0.488			19.3	0.6504	0.0493737	5
10 mM DTT	19.8	0.387	0.462	0.468	0.425	0.434		10mM DTT	19.8	0.4352	0.0145307	5
	20.8	0.426	0.359	0.438	0.396	0.287			20.8	0.3812	0.0272202	5
	21.8	0.47	0.387	0.474	0.428	0.309			21.8	0.4136	0.0305657	5
	22.8	0.502	0.412	0.507	0.454	0.327			22.8	0.4404	0.0332274	5
	24.8	0.535	0.431	0.527	0.473	0.341			24.8	0.4614	0.0355494	5
	26.8	0.576	0.457	0.561	0.495	0.361			26.8	0.49	0.0388536	5
	28.8	0.606	0.47	0.58	0.515	0.375			28.8	0.5092	0.0412085	5
	30.8	0.54	0.431	0.531	0.47	0.346			30.8	0.4636	0.0355761	5
	32.8	0.459	0.374	0.461	0.407	0.297			32.8	0.3996	0.0304427	5
	34.8	0.443	0.362	0.449	0.399	0.291			34.8	0.3888	0.0291108	5
	36.8	0.432	0.356	0.44	0.394	0.286			36.8	0.3816	0.028195	5
	38.8	0.454	0.376	0.46	0.418	0.294			38.8	0.4004	0.0305378	5
	40.8	0.395	0.325	0.409	0.356	0.265			40.8	0.35	0.0258766	5

## Sheet: Fig. 5d
R (I405nm/I488nm)						Stats					Two-way ANOVA
											Alpha 0,05
- NOX			+ NOX				- NOX				Tukey's multiple comparisons test	Below threshold?	Summary	Adjusted P Value
- DPI	+ DPI		- DPI	+ DPI			Mean	SD	n
0.382	0.313		0.558	0.59		- DPI	0.389	0.0322738	6		- DPI:- NOX vs. - DPI:+ NOX	Yes	****	<0,0001
0.42	0.299		0.648	0.553		+ DPI	0.367818	0.0586461	11		- DPI:- NOX vs. + DPI:- NOX	No	ns	0.9246
0.438	0.302		0.552	0.519							- DPI:+ NOX vs. + DPI:+ NOX	Yes	*	0.0128
0.366	0.326		0.567	0.41			+ NOX
0.361	0.443		0.678	0.533			Mean	SD	n
0.367	0.38		0.684	0.492		- DPI	0.590125	0.0695299	8
	0.362		0.506	0.315		+ DPI	0.479	0.0907272	8
	0.384		0.528	0.42
	0.447
	0.453
	0.337

## Sheet: Fig. 5e
Sample	R	Time (min)		Stats
DMSO	0.231588	-60
DMSO	0.247043	-60		Sample	Time	Mean	SEM	n
DMSO	0.258622	-60		10 µM G6PDi-1	-60	0.29622	0.00659369	92
DMSO	0.185256	-60		10 µM G6PDi-1	-55	0.293077	0.00658798	88
DMSO	0.242096	-60		10 µM G6PDi-1	-50	0.288292	0.0065058	83
DMSO	0.378137	-60		10 µM G6PDi-1	-45	0.284966	0.00648848	82
DMSO	0.315881	-60		10 µM G6PDi-1	-40	0.284056	0.00613939	81
DMSO	0.227358	-60		10 µM G6PDi-1	-35	0.278736	0.0059109	80
DMSO	0.342962	-60		10 µM G6PDi-1	-30	0.277073	0.00607912	80
DMSO	0.290874	-60		10 µM G6PDi-1	-25	0.274922	0.00642342	80
DMSO	0.296827	-60		10 µM G6PDi-1	-20	0.274441	0.00636988	75
DMSO	0.222735	-60		10 µM G6PDi-1	-15	0.279662	0.00592141	76
DMSO	0.268137	-60		10 µM G6PDi-1	-10	0.278345	0.00641673	70
DMSO	0.294622	-60		10 µM G6PDi-1	-5	0.27865	0.00673957	66
DMSO	0.313354	-60		10 µM G6PDi-1	0	0.276513	0.00651761	64
DMSO	0.269807	-60		10 µM G6PDi-1	5	0.277967	0.00742534	78
DMSO	0.255597	-60		10 µM G6PDi-1	10	0.274306	0.00732338	80
DMSO	0.321574	-60		10 µM G6PDi-1	15	0.274518	0.00732539	80
DMSO	0.339622	-60		10 µM G6PDi-1	20	0.273407	0.00729066	77
10 µM G6PDi-1	0.263862	-60		10 µM G6PDi-1	25	0.269391	0.00744357	71
10 µM G6PDi-1	0.302313	-60		10 µM G6PDi-1	30	0.266797	0.00696642	76
10 µM G6PDi-1	0.344193	-60		10 µM G6PDi-1	35	0.265692	0.0068949	71
10 µM G6PDi-1	0.363531	-60		10 µM G6PDi-1	40	0.265439	0.00704506	70
10 µM G6PDi-1	0.396814	-60		10 µM G6PDi-1	45	0.265412	0.0071754	67
10 µM G6PDi-1	0.370827	-60		10 µM G6PDi-1	50	0.264103	0.00700102	67
10 µM G6PDi-1	0.389709	-60		10 µM G6PDi-1	55	0.265226	0.00710271	67
10 µM G6PDi-1	0.340819	-60		10 µM G6PDi-1	60	0.269678	0.00776181	65
10 µM G6PDi-1	0.358585	-60		10 µM G6PDi-1	65	0.267979	0.00780032	62
10 µM G6PDi-1	0.26068	-60		10 µM G6PDi-1	70	0.26581	0.00752889	62
10 µM G6PDi-1	0.266287	-60		10 µM G6PDi-1	75	0.266261	0.00733918	61
10 µM G6PDi-1	0.367146	-60		10 µM G6PDi-1	80	0.266842	0.00794031	54
10 µM G6PDi-1	0.356892	-60		10 µM G6PDi-1	85	0.265461	0.00821024	53
10 µM G6PDi-1	0.38486	-60		10 µM G6PDi-1	90	0.265932	0.00818056	55
10 µM G6PDi-1	0.21286	-60		10 µM G6PDi-1	95	0.265804	0.00859923	53
10 µM G6PDi-1	0.277408	-60		10 µM G6PDi-1	100	0.266715	0.00860536	54
10 µM G6PDi-1	0.287985	-60		10 µM G6PDi-1	105	0.270335	0.00879528	56
10 µM G6PDi-1	0.181047	-60		10 µM G6PDi-1	110	0.275465	0.00971064	56
10 µM G6PDi-1	0.390899	-60		10 µM G6PDi-1	115	0.274843	0.00917715	61
10 µM G6PDi-1	0.248909	-60		10 µM G6PDi-1	120	0.272456	0.00903029	61
10 µM G6PDi-1	0.272878	-60		10 µM G6PDi-1	125	0.276896	0.00897916	59
10 µM G6PDi-1	0.225824	-60		10 µM G6PDi-1	130	0.275317	0.00926644	60
10 µM G6PDi-1	0.364376	-60		10 µM G6PDi-1	135	0.280221	0.00992095	55
10 µM G6PDi-1	0.288844	-60		10 µM G6PDi-1	140	0.278829	0.00980648	56
10 µM G6PDi-1	0.302281	-60		10 µM G6PDi-1	145	0.276303	0.0101993	56
10 µM G6PDi-1	0.304277	-60		10 µM G6PDi-1	150	0.275268	0.0100443	57
10 µM G6PDi-1	0.245401	-60		10 µM G6PDi-1	155	0.280547	0.00996873	60
10 µM G6PDi-1	0.321783	-60		10 µM G6PDi-1	160	0.283494	0.0101981	59
10 µM G6PDi-1	0.257199	-60		10 µM G6PDi-1	165	0.285339	0.010334	57
50 µM G6PDi-1	0.342503	-60		10 µM G6PDi-1	170	0.285035	0.00992011	61
50 µM G6PDi-1	0.310216	-60		10 µM G6PDi-1	175	0.28372	0.0102263	57
50 µM G6PDi-1	0.271546	-60		10 µM G6PDi-1	180	0.288968	0.010096	57
50 µM G6PDi-1	0.254354	-60		10 µM G6PDi-1	185	0.291479	0.0104453	55
50 µM G6PDi-1	0.24539	-60		10 µM G6PDi-1	190	0.296479	0.0102117	57
50 µM G6PDi-1	0.323535	-60		10 µM G6PDi-1	195	0.299184	0.010459	57
50 µM G6PDi-1	0.307511	-60		10 µM G6PDi-1	200	0.301163	0.0108706	55
50 µM G6PDi-1	0.26094	-60		10 µM G6PDi-1	205	0.301638	0.0110925	53
50 µM G6PDi-1	0.220684	-60		10 µM G6PDi-1	210	0.305852	0.0113544	53
50 µM G6PDi-1	0.21912	-60		10 µM G6PDi-1	215	0.308925	0.0110549	55
50 µM G6PDi-1	0.299378	-60		10 µM G6PDi-1	220	0.314453	0.0109583	54
50 µM G6PDi-1	0.212234	-60		10 µM G6PDi-1	225	0.317572	0.011308	54
50 µM G6PDi-1	0.274479	-60		10 µM G6PDi-1	230	0.32711	0.0108186	59
50 µM G6PDi-1	0.337203	-60		10 µM G6PDi-1	235	0.3247	0.010739	61
50 µM G6PDi-1	0.267066	-60		10 µM G6PDi-1	240	0.32925	0.0110035	60
50 µM G6PDi-1	0.285084	-60		50 µM G6PDi-1	-60	0.295615	0.0057691	98
50 µM G6PDi-1	0.273636	-60		50 µM G6PDi-1	-55	0.289762	0.0056919	95
50 µM G6PDi-1	0.28041	-60		50 µM G6PDi-1	-50	0.284635	0.00588931	94
50 µM G6PDi-1	0.379736	-60		50 µM G6PDi-1	-45	0.281152	0.00573364	89
50 µM G6PDi-1	0.380884	-60		50 µM G6PDi-1	-40	0.279585	0.00560376	91
50 µM G6PDi-1	0.338812	-60		50 µM G6PDi-1	-35	0.276421	0.00539558	84
50 µM G6PDi-1	0.378884	-60		50 µM G6PDi-1	-30	0.273865	0.00560461	83
50 µM G6PDi-1	0.293146	-60		50 µM G6PDi-1	-25	0.271161	0.00581454	83
50 µM G6PDi-1	0.339558	-60		50 µM G6PDi-1	-20	0.268925	0.00571234	80
50 µM G6PDi-1	0.239422	-60		50 µM G6PDi-1	-15	0.265717	0.00578036	76
50 µM G6PDi-1	0.32068	-60		50 µM G6PDi-1	-10	0.265735	0.00573732	73
50 µM G6PDi-1	0.171678	-60		50 µM G6PDi-1	-5	0.263829	0.0055915	76
50 µM G6PDi-1	0.371991	-60		50 µM G6PDi-1	0	0.264569	0.00551083	72
DMSO	0.313286	-60		50 µM G6PDi-1	5	0.315811	0.00807019	86
DMSO	0.229087	-60		50 µM G6PDi-1	10	0.308445	0.00759964	78
DMSO	0.290984	-60		50 µM G6PDi-1	15	0.308905	0.00709914	75
DMSO	0.399445	-60		50 µM G6PDi-1	20	0.30944	0.00690807	74
DMSO	0.234171	-60		50 µM G6PDi-1	25	0.31275	0.00693036	75
DMSO	0.244939	-60		50 µM G6PDi-1	30	0.309123	0.00694937	72
DMSO	0.17256	-60		50 µM G6PDi-1	35	0.314314	0.00710574	70
DMSO	0.214147	-60		50 µM G6PDi-1	40	0.314954	0.00739204	67
DMSO	0.262108	-60		50 µM G6PDi-1	45	0.318209	0.00728337	66
DMSO	0.261486	-60		50 µM G6PDi-1	50	0.32094	0.00752837	67
DMSO	0.217952	-60		50 µM G6PDi-1	55	0.316557	0.00749889	68
DMSO	0.318657	-60		50 µM G6PDi-1	60	0.317771	0.00771875	60
DMSO	0.32092	-60		50 µM G6PDi-1	65	0.31565	0.00759528	63
DMSO	0.348579	-60		50 µM G6PDi-1	70	0.320188	0.00843379	58
DMSO	0.349695	-60		50 µM G6PDi-1	75	0.32018	0.00870549	57
DMSO	0.336654	-60		50 µM G6PDi-1	80	0.319918	0.0092259	55
DMSO	0.261956	-60		50 µM G6PDi-1	85	0.318126	0.00943376	55
DMSO	0.27076	-60		50 µM G6PDi-1	90	0.32898	0.00976078	54
DMSO	0.198689	-60		50 µM G6PDi-1	95	0.328085	0.00994916	54
DMSO	0.343692	-60		50 µM G6PDi-1	100	0.33485	0.0103224	54
DMSO	0.275705	-60		50 µM G6PDi-1	105	0.331837	0.00983474	57
DMSO	0.358322	-60		50 µM G6PDi-1	110	0.336412	0.0101251	57
DMSO	0.31907	-60		50 µM G6PDi-1	115	0.33059	0.010075	53
DMSO	0.3944	-60		50 µM G6PDi-1	120	0.331595	0.00981751	51
DMSO	0.323867	-60		50 µM G6PDi-1	125	0.341696	0.0105009	55
DMSO	0.354179	-60		50 µM G6PDi-1	130	0.338482	0.00990587	52
DMSO	0.257157	-60		50 µM G6PDi-1	135	0.362999	0.0224271	56
DMSO	0.391611	-60		50 µM G6PDi-1	140	0.374439	0.0218999	58
DMSO	0.317937	-60		50 µM G6PDi-1	145	0.375269	0.0212593	61
DMSO	0.286799	-60		50 µM G6PDi-1	150	0.388495	0.0203853	64
10 µM G6PDi-1	0.249704	-60		50 µM G6PDi-1	155	0.390325	0.0208279	63
10 µM G6PDi-1	0.3807	-60		50 µM G6PDi-1	160	0.389893	0.020015	65
10 µM G6PDi-1	0.25523	-60		50 µM G6PDi-1	165	0.393674	0.0202231	64
10 µM G6PDi-1	0.358289	-60		50 µM G6PDi-1	170	0.397769	0.0198704	65
10 µM G6PDi-1	0.397048	-60		50 µM G6PDi-1	175	0.395318	0.0199844	64
10 µM G6PDi-1	0.288134	-60		50 µM G6PDi-1	180	0.40031	0.0206834	61
10 µM G6PDi-1	0.336483	-60		50 µM G6PDi-1	185	0.409692	0.0214741	60
10 µM G6PDi-1	0.276775	-60		50 µM G6PDi-1	190	0.415591	0.0217389	61
10 µM G6PDi-1	0.303643	-60		50 µM G6PDi-1	195	0.417645	0.0206797	63
10 µM G6PDi-1	0.287379	-60		50 µM G6PDi-1	200	0.416699	0.02096	60
10 µM G6PDi-1	0.406444	-60		50 µM G6PDi-1	205	0.417551	0.0206632	61
10 µM G6PDi-1	0.273298	-60		50 µM G6PDi-1	210	0.424666	0.0200586	64
10 µM G6PDi-1	0.357331	-60		50 µM G6PDi-1	215	0.430436	0.021387	61
10 µM G6PDi-1	0.253776	-60		50 µM G6PDi-1	220	0.439805	0.0209707	63
10 µM G6PDi-1	0.302224	-60		50 µM G6PDi-1	225	0.447664	0.0200939	66
10 µM G6PDi-1	0.313301	-60		50 µM G6PDi-1	230	0.45015	0.0208562	63
10 µM G6PDi-1	0.240629	-60		50 µM G6PDi-1	235	0.4614	0.0208375	64
10 µM G6PDi-1	0.204591	-60		50 µM G6PDi-1	240	0.470627	0.0210205	64
10 µM G6PDi-1	0.360367	-60		DMSO	-60	0.295142	0.00639989	77
10 µM G6PDi-1	0.332078	-60		DMSO	-55	0.287504	0.00631642	73
10 µM G6PDi-1	0.328787	-60		DMSO	-50	0.284532	0.00629125	72
10 µM G6PDi-1	0.311676	-60		DMSO	-45	0.277945	0.00624114	70
10 µM G6PDi-1	0.287869	-60		DMSO	-40	0.275907	0.00607597	74
10 µM G6PDi-1	0.372652	-60		DMSO	-35	0.273034	0.00596546	73
10 µM G6PDi-1	0.233163	-60		DMSO	-30	0.268118	0.00591946	71
10 µM G6PDi-1	0.285765	-60		DMSO	-25	0.265907	0.0060291	69
10 µM G6PDi-1	0.158585	-60		DMSO	-20	0.262407	0.00630803	66
10 µM G6PDi-1	0.164823	-60		DMSO	-15	0.264776	0.00672192	65
10 µM G6PDi-1	0.242346	-60		DMSO	-10	0.263691	0.00676593	64
10 µM G6PDi-1	0.349146	-60		DMSO	-5	0.259849	0.00695426	65
10 µM G6PDi-1	0.178409	-60		DMSO	0	0.258302	0.00652644	64
10 µM G6PDi-1	0.238461	-60		DMSO	5	0.26731	0.0068069	76
10 µM G6PDi-1	0.218895	-60		DMSO	10	0.2638	0.00686439	73
10 µM G6PDi-1	0.314104	-60		DMSO	15	0.261417	0.00684907	72
10 µM G6PDi-1	0.345521	-60		DMSO	20	0.259553	0.0069592	69
10 µM G6PDi-1	0.316578	-60		DMSO	25	0.259038	0.00722371	65
50 µM G6PDi-1	0.319126	-60		DMSO	30	0.256613	0.00677175	67
50 µM G6PDi-1	0.342005	-60		DMSO	35	0.250534	0.00664118	61
50 µM G6PDi-1	0.277102	-60		DMSO	40	0.250056	0.00658664	61
50 µM G6PDi-1	0.282702	-60		DMSO	45	0.247094	0.00658788	59
50 µM G6PDi-1	0.338679	-60		DMSO	50	0.248809	0.00658361	58
50 µM G6PDi-1	0.32356	-60		DMSO	55	0.245413	0.0060417	58
50 µM G6PDi-1	0.323393	-60		DMSO	60	0.24741	0.00659872	57
50 µM G6PDi-1	0.367023	-60		DMSO	65	0.247238	0.00666104	57
50 µM G6PDi-1	0.327733	-60		DMSO	70	0.235591	0.00571611	52
50 µM G6PDi-1	0.184688	-60		DMSO	75	0.233139	0.00603854	49
50 µM G6PDi-1	0.254452	-60		DMSO	80	0.232586	0.00611508	50
50 µM G6PDi-1	0.349447	-60		DMSO	85	0.231348	0.00620442	47
50 µM G6PDi-1	0.3029	-60		DMSO	90	0.233224	0.00536058	44
50 µM G6PDi-1	0.31993	-60		DMSO	95	0.230051	0.00497309	48
50 µM G6PDi-1	0.233361	-60		DMSO	100	0.232047	0.00556932	42
50 µM G6PDi-1	0.265534	-60		DMSO	105	0.22859	0.00630612	43
50 µM G6PDi-1	0.3024	-60		DMSO	110	0.2269	0.00641537	45
50 µM G6PDi-1	0.244001	-60		DMSO	115	0.227941	0.00745481	41
50 µM G6PDi-1	0.218472	-60		DMSO	120	0.232934	0.00767452	42
50 µM G6PDi-1	0.266235	-60		DMSO	125	0.233712	0.00783226	42
50 µM G6PDi-1	0.349672	-60		DMSO	130	0.232608	0.00782614	40
50 µM G6PDi-1	0.37837	-60		DMSO	135	0.229174	0.00793917	39
50 µM G6PDi-1	0.251221	-60		DMSO	140	0.232478	0.00786793	40
50 µM G6PDi-1	0.294446	-60		DMSO	145	0.235536	0.00917777	39
50 µM G6PDi-1	0.195404	-60		DMSO	150	0.232176	0.0093004	39
50 µM G6PDi-1	0.282337	-60		DMSO	155	0.234836	0.0100505	36
50 µM G6PDi-1	0.350524	-60		DMSO	160	0.23088	0.00866306	36
50 µM G6PDi-1	0.141306	-60		DMSO	165	0.227456	0.00710088	34
50 µM G6PDi-1	0.224603	-60		DMSO	170	0.228302	0.0073069	33
50 µM G6PDi-1	0.297552	-60		DMSO	175	0.228509	0.00741754	35
DMSO	0.316257	-60		DMSO	180	0.23099	0.00761653	36
DMSO	0.307181	-60		DMSO	185	0.238592	0.00954491	35
DMSO	0.264459	-60		DMSO	190	0.235322	0.00927934	34
DMSO	0.348401	-60		DMSO	195	0.242907	0.0104563	35
DMSO	0.222832	-60		DMSO	200	0.239481	0.0106356	36
DMSO	0.254464	-60		DMSO	205	0.239615	0.0103833	39
DMSO	0.361631	-60		DMSO	210	0.249028	0.010894	39
DMSO	0.310767	-60		DMSO	215	0.247538	0.0115063	34
DMSO	0.18106	-60		DMSO	220	0.244875	0.0115039	37
DMSO	0.260398	-60		DMSO	225	0.244216	0.0117584	36
DMSO	0.304137	-60		DMSO	230	0.238301	0.011268	32
DMSO	0.357727	-60		DMSO	235	0.240943	0.0108095	36
DMSO	0.306941	-60		DMSO	240	0.239709	0.0114752	35
DMSO	0.219664	-60
DMSO	0.389129	-60
DMSO	0.330251	-60
DMSO	0.365143	-60
DMSO	0.323387	-60
DMSO	0.274964	-60
DMSO	0.275339	-60
DMSO	0.365424	-60
DMSO	0.3065	-60
DMSO	0.34936	-60
DMSO	0.270818	-60
DMSO	0.319439	-60
DMSO	0.386088	-60
DMSO	0.209417	-60
DMSO	0.373845	-60
10 µM G6PDi-1	0.311157	-60
10 µM G6PDi-1	0.29355	-60
10 µM G6PDi-1	0.242108	-60
10 µM G6PDi-1	0.352461	-60
10 µM G6PDi-1	0.175171	-60
10 µM G6PDi-1	0.409191	-60
10 µM G6PDi-1	0.336649	-60
10 µM G6PDi-1	0.202567	-60
10 µM G6PDi-1	0.289365	-60
10 µM G6PDi-1	0.264027	-60
10 µM G6PDi-1	0.26394	-60
10 µM G6PDi-1	0.316842	-60
10 µM G6PDi-1	0.211565	-60
10 µM G6PDi-1	0.375728	-60
10 µM G6PDi-1	0.281688	-60
10 µM G6PDi-1	0.371758	-60
10 µM G6PDi-1	0.218456	-60
10 µM G6PDi-1	0.244602	-60
10 µM G6PDi-1	0.349262	-60
10 µM G6PDi-1	0.143886	-60
10 µM G6PDi-1	0.35488	-60
10 µM G6PDi-1	0.211108	-60
10 µM G6PDi-1	0.340367	-60
10 µM G6PDi-1	0.280662	-60
10 µM G6PDi-1	0.299546	-60
10 µM G6PDi-1	0.279855	-60
10 µM G6PDi-1	0.359195	-60
50 µM G6PDi-1	0.40163	-60
50 µM G6PDi-1	0.263371	-60
50 µM G6PDi-1	0.298136	-60
50 µM G6PDi-1	0.317198	-60
50 µM G6PDi-1	0.255943	-60
50 µM G6PDi-1	0.4032	-60
50 µM G6PDi-1	0.330395	-60
50 µM G6PDi-1	0.331004	-60
50 µM G6PDi-1	0.217554	-60
50 µM G6PDi-1	0.380457	-60
50 µM G6PDi-1	0.283567	-60
50 µM G6PDi-1	0.228905	-60
50 µM G6PDi-1	0.236836	-60
50 µM G6PDi-1	0.212984	-60
50 µM G6PDi-1	0.31578	-60
50 µM G6PDi-1	0.318734	-60
50 µM G6PDi-1	0.310699	-60
50 µM G6PDi-1	0.373982	-60
50 µM G6PDi-1	0.318285	-60
50 µM G6PDi-1	0.270432	-60
50 µM G6PDi-1	0.27545	-60
50 µM G6PDi-1	0.393263	-60
50 µM G6PDi-1	0.282823	-60
50 µM G6PDi-1	0.326206	-60
50 µM G6PDi-1	0.401863	-60
50 µM G6PDi-1	0.372099	-60
50 µM G6PDi-1	0.292112	-60
50 µM G6PDi-1	0.359264	-60
50 µM G6PDi-1	0.304455	-60
50 µM G6PDi-1	0.208093	-60
50 µM G6PDi-1	0.265794	-60
50 µM G6PDi-1	0.173761	-60
50 µM G6PDi-1	0.305214	-60
50 µM G6PDi-1	0.266202	-60
50 µM G6PDi-1	0.339604	-60
50 µM G6PDi-1	0.370601	-60
50 µM G6PDi-1	0.316028	-60
50 µM G6PDi-1	0.220999	-60
50 µM G6PDi-1	0.328285	-60
50 µM G6PDi-1	0.290803	-60
DMSO	0.228048	-55
DMSO	0.239718	-55
DMSO	0.246456	-55
DMSO	0.180558	-55
DMSO	0.240998	-55
DMSO	0.309422	-55
DMSO	0.218943	-55
DMSO	0.346644	-55
DMSO	0.288334	-55
DMSO	0.266083	-55
DMSO	0.215866	-55
DMSO	0.262616	-55
DMSO	0.297868	-55
DMSO	0.311435	-55
DMSO	0.262626	-55
DMSO	0.259227	-55
DMSO	0.314616	-55
DMSO	0.339764	-55
10 µM G6PDi-1	0.263859	-55
10 µM G6PDi-1	0.29944	-55
10 µM G6PDi-1	0.333408	-55
10 µM G6PDi-1	0.361448	-55
10 µM G6PDi-1	0.393455	-55
10 µM G6PDi-1	0.368802	-55
10 µM G6PDi-1	0.385715	-55
10 µM G6PDi-1	0.335162	-55
10 µM G6PDi-1	0.351089	-55
10 µM G6PDi-1	0.264282	-55
10 µM G6PDi-1	0.362869	-55
10 µM G6PDi-1	0.346988	-55
10 µM G6PDi-1	0.372158	-55
10 µM G6PDi-1	0.209667	-55
10 µM G6PDi-1	0.275285	-55
10 µM G6PDi-1	0.288807	-55
10 µM G6PDi-1	0.181851	-55
10 µM G6PDi-1	0.386259	-55
10 µM G6PDi-1	0.248502	-55
10 µM G6PDi-1	0.26684	-55
10 µM G6PDi-1	0.219018	-55
10 µM G6PDi-1	0.355947	-55
10 µM G6PDi-1	0.277802	-55
10 µM G6PDi-1	0.299411	-55
10 µM G6PDi-1	0.298634	-55
10 µM G6PDi-1	0.246929	-55
10 µM G6PDi-1	0.320019	-55
10 µM G6PDi-1	0.256876	-55
50 µM G6PDi-1	0.335461	-55
50 µM G6PDi-1	0.314202	-55
50 µM G6PDi-1	0.266006	-55
50 µM G6PDi-1	0.251793	-55
50 µM G6PDi-1	0.241966	-55
50 µM G6PDi-1	0.307158	-55
50 µM G6PDi-1	0.256221	-55
50 µM G6PDi-1	0.21228	-55
50 µM G6PDi-1	0.214465	-55
50 µM G6PDi-1	0.292569	-55
50 µM G6PDi-1	0.21378	-55
50 µM G6PDi-1	0.272947	-55
50 µM G6PDi-1	0.337489	-55
50 µM G6PDi-1	0.260773	-55
50 µM G6PDi-1	0.283461	-55
50 µM G6PDi-1	0.270379	-55
50 µM G6PDi-1	0.274948	-55
50 µM G6PDi-1	0.365899	-55
50 µM G6PDi-1	0.374772	-55
50 µM G6PDi-1	0.335705	-55
50 µM G6PDi-1	0.293488	-55
50 µM G6PDi-1	0.333011	-55
50 µM G6PDi-1	0.247941	-55
50 µM G6PDi-1	0.320856	-55
50 µM G6PDi-1	0.167329	-55
50 µM G6PDi-1	0.373731	-55
DMSO	0.305769	-55
DMSO	0.225861	-55
DMSO	0.28094	-55
DMSO	0.384578	-55
DMSO	0.227186	-55
DMSO	0.239976	-55
DMSO	0.170371	-55
DMSO	0.195668	-55
DMSO	0.318905	-55
DMSO	0.253614	-55
DMSO	0.259977	-55
DMSO	0.213003	-55
DMSO	0.318566	-55
DMSO	0.313875	-55
DMSO	0.348007	-55
DMSO	0.338534	-55
DMSO	0.327443	-55
DMSO	0.259275	-55
DMSO	0.264785	-55
DMSO	0.203916	-55
DMSO	0.333601	-55
DMSO	0.269186	-55
DMSO	0.358401	-55
DMSO	0.31043	-55
DMSO	0.388893	-55
DMSO	0.349306	-55
DMSO	0.315571	-55
DMSO	0.258962	-55
DMSO	0.386798	-55
DMSO	0.314692	-55
DMSO	0.28661	-55
10 µM G6PDi-1	0.221874	-55
10 µM G6PDi-1	0.378774	-55
10 µM G6PDi-1	0.252275	-55
10 µM G6PDi-1	0.349687	-55
10 µM G6PDi-1	0.243965	-55
10 µM G6PDi-1	0.3886	-55
10 µM G6PDi-1	0.282837	-55
10 µM G6PDi-1	0.324992	-55
10 µM G6PDi-1	0.295905	-55
10 µM G6PDi-1	0.283747	-55
10 µM G6PDi-1	0.402682	-55
10 µM G6PDi-1	0.273132	-55
10 µM G6PDi-1	0.250043	-55
10 µM G6PDi-1	0.296673	-55
10 µM G6PDi-1	0.304928	-55
10 µM G6PDi-1	0.203789	-55
10 µM G6PDi-1	0.35792	-55
10 µM G6PDi-1	0.335587	-55
10 µM G6PDi-1	0.32447	-55
10 µM G6PDi-1	0.302794	-55
10 µM G6PDi-1	0.284868	-55
10 µM G6PDi-1	0.370991	-55
10 µM G6PDi-1	0.22747	-55
10 µM G6PDi-1	0.280006	-55
10 µM G6PDi-1	0.233779	-55
10 µM G6PDi-1	0.158864	-55
10 µM G6PDi-1	0.163844	-55
10 µM G6PDi-1	0.240925	-55
10 µM G6PDi-1	0.342165	-55
10 µM G6PDi-1	0.199471	-55
10 µM G6PDi-1	0.201835	-55
10 µM G6PDi-1	0.211236	-55
10 µM G6PDi-1	0.313542	-55
10 µM G6PDi-1	0.341083	-55
10 µM G6PDi-1	0.30711	-55
50 µM G6PDi-1	0.316579	-55
50 µM G6PDi-1	0.334848	-55
50 µM G6PDi-1	0.27138	-55
50 µM G6PDi-1	0.280759	-55
50 µM G6PDi-1	0.324296	-55
50 µM G6PDi-1	0.312364	-55
50 µM G6PDi-1	0.312895	-55
50 µM G6PDi-1	0.359862	-55
50 µM G6PDi-1	0.317809	-55
50 µM G6PDi-1	0.187195	-55
50 µM G6PDi-1	0.251924	-55
50 µM G6PDi-1	0.343057	-55
50 µM G6PDi-1	0.293462	-55
50 µM G6PDi-1	0.310524	-55
50 µM G6PDi-1	0.225013	-55
50 µM G6PDi-1	0.263055	-55
50 µM G6PDi-1	0.291479	-55
50 µM G6PDi-1	0.239842	-55
50 µM G6PDi-1	0.216815	-55
50 µM G6PDi-1	0.260126	-55
50 µM G6PDi-1	0.349852	-55
50 µM G6PDi-1	0.37271	-55
50 µM G6PDi-1	0.247498	-55
50 µM G6PDi-1	0.296866	-55
50 µM G6PDi-1	0.190748	-55
50 µM G6PDi-1	0.2746	-55
50 µM G6PDi-1	0.345103	-55
50 µM G6PDi-1	0.141682	-55
50 µM G6PDi-1	0.230234	-55
50 µM G6PDi-1	0.295124	-55
DMSO	0.312151	-55
DMSO	0.299764	-55
DMSO	0.255719	-55
DMSO	0.345471	-55
DMSO	0.223734	-55
DMSO	0.246816	-55
DMSO	0.288991	-55
DMSO	0.179484	-55
DMSO	0.296752	-55
DMSO	0.255816	-55
DMSO	0.355693	-55
DMSO	0.299817	-55
DMSO	0.215612	-55
DMSO	0.324161	-55
DMSO	0.364722	-55
DMSO	0.27073	-55
DMSO	0.270803	-55
DMSO	0.361136	-55
DMSO	0.299289	-55
DMSO	0.345073	-55
DMSO	0.265094	-55
DMSO	0.315302	-55
DMSO	0.378104	-55
DMSO	0.365668	-55
10 µM G6PDi-1	0.314397	-55
10 µM G6PDi-1	0.287588	-55
10 µM G6PDi-1	0.238093	-55
10 µM G6PDi-1	0.346259	-55
10 µM G6PDi-1	0.152781	-55
10 µM G6PDi-1	0.39999	-55
10 µM G6PDi-1	0.346495	-55
10 µM G6PDi-1	0.19841	-55
10 µM G6PDi-1	0.284936	-55
10 µM G6PDi-1	0.257757	-55
10 µM G6PDi-1	0.262679	-55
10 µM G6PDi-1	0.306837	-55
10 µM G6PDi-1	0.211262	-55
10 µM G6PDi-1	0.369261	-55
10 µM G6PDi-1	0.275098	-55
10 µM G6PDi-1	0.366331	-55
10 µM G6PDi-1	0.215605	-55
10 µM G6PDi-1	0.34644	-55
10 µM G6PDi-1	0.346791	-55
10 µM G6PDi-1	0.201486	-55
10 µM G6PDi-1	0.328104	-55
10 µM G6PDi-1	0.279498	-55
10 µM G6PDi-1	0.296104	-55
10 µM G6PDi-1	0.280066	-55
10 µM G6PDi-1	0.356148	-55
50 µM G6PDi-1	0.39561	-55
50 µM G6PDi-1	0.252127	-55
50 µM G6PDi-1	0.291978	-55
50 µM G6PDi-1	0.311226	-55
50 µM G6PDi-1	0.249967	-55
50 µM G6PDi-1	0.394794	-55
50 µM G6PDi-1	0.317834	-55
50 µM G6PDi-1	0.32006	-55
50 µM G6PDi-1	0.212088	-55
50 µM G6PDi-1	0.371591	-55
50 µM G6PDi-1	0.274085	-55
50 µM G6PDi-1	0.225433	-55
50 µM G6PDi-1	0.234932	-55
50 µM G6PDi-1	0.208355	-55
50 µM G6PDi-1	0.312063	-55
50 µM G6PDi-1	0.310133	-55
50 µM G6PDi-1	0.305644	-55
50 µM G6PDi-1	0.370245	-55
50 µM G6PDi-1	0.323125	-55
50 µM G6PDi-1	0.263123	-55
50 µM G6PDi-1	0.265657	-55
50 µM G6PDi-1	0.383284	-55
50 µM G6PDi-1	0.269506	-55
50 µM G6PDi-1	0.324363	-55
50 µM G6PDi-1	0.392266	-55
50 µM G6PDi-1	0.366065	-55
50 µM G6PDi-1	0.288589	-55
50 µM G6PDi-1	0.352636	-55
50 µM G6PDi-1	0.300746	-55
50 µM G6PDi-1	0.203043	-55
50 µM G6PDi-1	0.262441	-55
50 µM G6PDi-1	0.173233	-55
50 µM G6PDi-1	0.301125	-55
50 µM G6PDi-1	0.264458	-55
50 µM G6PDi-1	0.338424	-55
50 µM G6PDi-1	0.363231	-55
50 µM G6PDi-1	0.310718	-55
50 µM G6PDi-1	0.258267	-55
50 µM G6PDi-1	0.288546	-55
DMSO	0.228788	-50
DMSO	0.232977	-50
DMSO	0.236783	-50
DMSO	0.179325	-50
DMSO	0.24561	-50
DMSO	0.303829	-50
DMSO	0.216216	-50
DMSO	0.339936	-50
DMSO	0.28554	-50
DMSO	0.261748	-50
DMSO	0.217471	-50
DMSO	0.26106	-50
DMSO	0.293319	-50
DMSO	0.312612	-50
DMSO	0.260422	-50
DMSO	0.253105	-50
DMSO	0.309177	-50
DMSO	0.339052	-50
10 µM G6PDi-1	0.260606	-50
10 µM G6PDi-1	0.293662	-50
10 µM G6PDi-1	0.328757	-50
10 µM G6PDi-1	0.386583	-50
10 µM G6PDi-1	0.365048	-50
10 µM G6PDi-1	0.385463	-50
10 µM G6PDi-1	0.322139	-50
10 µM G6PDi-1	0.340511	-50
10 µM G6PDi-1	0.265918	-50
10 µM G6PDi-1	0.361911	-50
10 µM G6PDi-1	0.345251	-50
10 µM G6PDi-1	0.365648	-50
10 µM G6PDi-1	0.21022	-50
10 µM G6PDi-1	0.272909	-50
10 µM G6PDi-1	0.296327	-50
10 µM G6PDi-1	0.181884	-50
10 µM G6PDi-1	0.382012	-50
10 µM G6PDi-1	0.247138	-50
10 µM G6PDi-1	0.263527	-50
10 µM G6PDi-1	0.212959	-50
10 µM G6PDi-1	0.350257	-50
10 µM G6PDi-1	0.267486	-50
10 µM G6PDi-1	0.299108	-50
10 µM G6PDi-1	0.291614	-50
10 µM G6PDi-1	0.231662	-50
10 µM G6PDi-1	0.25393	-50
50 µM G6PDi-1	0.323773	-50
50 µM G6PDi-1	0.265125	-50
50 µM G6PDi-1	0.249352	-50
50 µM G6PDi-1	0.241594	-50
50 µM G6PDi-1	0.303212	-50
50 µM G6PDi-1	0.255433	-50
50 µM G6PDi-1	0.219364	-50
50 µM G6PDi-1	0.20961	-50
50 µM G6PDi-1	0.290596	-50
50 µM G6PDi-1	0.217516	-50
50 µM G6PDi-1	0.269467	-50
50 µM G6PDi-1	0.237961	-50
50 µM G6PDi-1	0.255459	-50
50 µM G6PDi-1	0.276136	-50
50 µM G6PDi-1	0.266798	-50
50 µM G6PDi-1	0.272845	-50
50 µM G6PDi-1	0.354475	-50
50 µM G6PDi-1	0.36321	-50
50 µM G6PDi-1	0.328091	-50
50 µM G6PDi-1	0.290363	-50
50 µM G6PDi-1	0.332265	-50
50 µM G6PDi-1	0.253314	-50
50 µM G6PDi-1	0.318561	-50
50 µM G6PDi-1	0.164205	-50
50 µM G6PDi-1	0.373387	-50
DMSO	0.293224	-50
DMSO	0.2202	-50
DMSO	0.270861	-50
DMSO	0.38112	-50
DMSO	0.22552	-50
DMSO	0.235835	-50
DMSO	0.170192	-50
DMSO	0.209108	-50
DMSO	0.376479	-50
DMSO	0.245683	-50
DMSO	0.252663	-50
DMSO	0.207324	-50
DMSO	0.314494	-50
DMSO	0.308618	-50
DMSO	0.342846	-50
DMSO	0.328308	-50
DMSO	0.314847	-50
DMSO	0.260801	-50
DMSO	0.262103	-50
DMSO	0.325235	-50
DMSO	0.270252	-50
DMSO	0.353941	-50
DMSO	0.29794	-50
DMSO	0.384764	-50
DMSO	0.342419	-50
DMSO	0.308569	-50
DMSO	0.261842	-50
DMSO	0.381905	-50
DMSO	0.305509	-50
DMSO	0.282174	-50
10 µM G6PDi-1	0.205321	-50
10 µM G6PDi-1	0.374522	-50
10 µM G6PDi-1	0.25006	-50
10 µM G6PDi-1	0.341682	-50
10 µM G6PDi-1	0.243954	-50
10 µM G6PDi-1	0.377585	-50
10 µM G6PDi-1	0.276763	-50
10 µM G6PDi-1	0.318048	-50
10 µM G6PDi-1	0.291482	-50
10 µM G6PDi-1	0.2782	-50
10 µM G6PDi-1	0.400171	-50
10 µM G6PDi-1	0.267509	-50
10 µM G6PDi-1	0.249369	-50
10 µM G6PDi-1	0.292341	-50
10 µM G6PDi-1	0.301009	-50
10 µM G6PDi-1	0.203661	-50
10 µM G6PDi-1	0.35705	-50
10 µM G6PDi-1	0.333472	-50
10 µM G6PDi-1	0.320902	-50
10 µM G6PDi-1	0.29739	-50
10 µM G6PDi-1	0.284456	-50
10 µM G6PDi-1	0.363131	-50
10 µM G6PDi-1	0.224394	-50
10 µM G6PDi-1	0.274517	-50
10 µM G6PDi-1	0.161249	-50
10 µM G6PDi-1	0.164334	-50
10 µM G6PDi-1	0.240747	-50
10 µM G6PDi-1	0.338463	-50
10 µM G6PDi-1	0.196934	-50
10 µM G6PDi-1	0.168605	-50
10 µM G6PDi-1	0.207952	-50
10 µM G6PDi-1	0.312053	-50
10 µM G6PDi-1	0.337813	-50
10 µM G6PDi-1	0.30183	-50
50 µM G6PDi-1	0.310631	-50
50 µM G6PDi-1	0.327542	-50
50 µM G6PDi-1	0.267761	-50
50 µM G6PDi-1	0.279201	-50
50 µM G6PDi-1	0.310596	-50
50 µM G6PDi-1	0.30548	-50
50 µM G6PDi-1	0.311864	-50
50 µM G6PDi-1	0.360202	-50
50 µM G6PDi-1	0.314269	-50
50 µM G6PDi-1	0.187265	-50
50 µM G6PDi-1	0.249361	-50
50 µM G6PDi-1	0.339741	-50
50 µM G6PDi-1	0.286354	-50
50 µM G6PDi-1	0.308459	-50
50 µM G6PDi-1	0.217483	-50
50 µM G6PDi-1	0.260947	-50
50 µM G6PDi-1	0.282991	-50
50 µM G6PDi-1	0.23071	-50
50 µM G6PDi-1	0.212381	-50
50 µM G6PDi-1	0.257477	-50
50 µM G6PDi-1	0.349766	-50
50 µM G6PDi-1	0.36688	-50
50 µM G6PDi-1	0.241838	-50
50 µM G6PDi-1	0.290278	-50
50 µM G6PDi-1	0.187135	-50
50 µM G6PDi-1	0.268255	-50
50 µM G6PDi-1	0.143306	-50
50 µM G6PDi-1	0.225505	-50
50 µM G6PDi-1	0.292885	-50
DMSO	0.307313	-50
DMSO	0.305288	-50
DMSO	0.247531	-50
DMSO	0.345289	-50
DMSO	0.226628	-50
DMSO	0.221194	-50
DMSO	0.235503	-50
DMSO	0.177917	-50
DMSO	0.288225	-50
DMSO	0.260269	-50
DMSO	0.350327	-50
DMSO	0.295724	-50
DMSO	0.214899	-50
DMSO	0.313382	-50
DMSO	0.361022	-50
DMSO	0.267869	-50
DMSO	0.267631	-50
DMSO	0.352332	-50
DMSO	0.295368	-50
DMSO	0.339092	-50
DMSO	0.259475	-50
DMSO	0.30991	-50
DMSO	0.372448	-50
DMSO	0.359898	-50
10 µM G6PDi-1	0.31249	-50
10 µM G6PDi-1	0.282143	-50
10 µM G6PDi-1	0.232378	-50
10 µM G6PDi-1	0.321814	-50
10 µM G6PDi-1	0.314032	-50
10 µM G6PDi-1	0.194076	-50
10 µM G6PDi-1	0.282645	-50
10 µM G6PDi-1	0.247787	-50
10 µM G6PDi-1	0.260943	-50
10 µM G6PDi-1	0.298893	-50
10 µM G6PDi-1	0.210707	-50
10 µM G6PDi-1	0.371389	-50
10 µM G6PDi-1	0.271989	-50
10 µM G6PDi-1	0.360446	-50
10 µM G6PDi-1	0.212954	-50
10 µM G6PDi-1	0.34592	-50
10 µM G6PDi-1	0.341552	-50
10 µM G6PDi-1	0.203632	-50
10 µM G6PDi-1	0.325634	-50
10 µM G6PDi-1	0.274483	-50
10 µM G6PDi-1	0.291842	-50
10 µM G6PDi-1	0.276709	-50
10 µM G6PDi-1	0.354263	-50
50 µM G6PDi-1	0.390447	-50
50 µM G6PDi-1	0.244098	-50
50 µM G6PDi-1	0.289935	-50
50 µM G6PDi-1	0.301553	-50
50 µM G6PDi-1	0.246921	-50
50 µM G6PDi-1	0.391137	-50
50 µM G6PDi-1	0.314382	-50
50 µM G6PDi-1	0.307717	-50
50 µM G6PDi-1	0.209751	-50
50 µM G6PDi-1	0.362011	-50
50 µM G6PDi-1	0.268989	-50
50 µM G6PDi-1	0.172508	-50
50 µM G6PDi-1	0.234865	-50
50 µM G6PDi-1	0.204084	-50
50 µM G6PDi-1	0.308763	-50
50 µM G6PDi-1	0.301561	-50
50 µM G6PDi-1	0.305347	-50
50 µM G6PDi-1	0.364721	-50
50 µM G6PDi-1	0.316984	-50
50 µM G6PDi-1	0.262752	-50
50 µM G6PDi-1	0.256635	-50
50 µM G6PDi-1	0.373475	-50
50 µM G6PDi-1	0.260537	-50
50 µM G6PDi-1	0.311938	-50
50 µM G6PDi-1	0.38562	-50
50 µM G6PDi-1	0.364709	-50
50 µM G6PDi-1	0.286261	-50
50 µM G6PDi-1	0.348406	-50
50 µM G6PDi-1	0.29814	-50
50 µM G6PDi-1	0.20029	-50
50 µM G6PDi-1	0.256683	-50
50 µM G6PDi-1	0.171315	-50
50 µM G6PDi-1	0.297873	-50
50 µM G6PDi-1	0.431873	-50
50 µM G6PDi-1	0.258489	-50
50 µM G6PDi-1	0.357832	-50
50 µM G6PDi-1	0.333821	-50
50 µM G6PDi-1	0.307008	-50
50 µM G6PDi-1	0.254065	-50
50 µM G6PDi-1	0.283531	-50
DMSO	0.223015	-45
DMSO	0.227525	-45
DMSO	0.231611	-45
DMSO	0.180746	-45
DMSO	0.236886	-45
DMSO	0.306471	-45
DMSO	0.211297	-45
DMSO	0.33856	-45
DMSO	0.280796	-45
DMSO	0.256633	-45
DMSO	0.219352	-45
DMSO	0.257759	-45
DMSO	0.293101	-45
DMSO	0.319941	-45
DMSO	0.251218	-45
DMSO	0.254145	-45
DMSO	0.304172	-45
10 µM G6PDi-1	0.294041	-45
10 µM G6PDi-1	0.253536	-45
10 µM G6PDi-1	0.319429	-45
10 µM G6PDi-1	0.380678	-45
10 µM G6PDi-1	0.380451	-45
10 µM G6PDi-1	0.313429	-45
10 µM G6PDi-1	0.331	-45
10 µM G6PDi-1	0.265577	-45
10 µM G6PDi-1	0.356123	-45
10 µM G6PDi-1	0.333093	-45
10 µM G6PDi-1	0.349067	-45
10 µM G6PDi-1	0.205996	-45
10 µM G6PDi-1	0.275708	-45
10 µM G6PDi-1	0.295994	-45
10 µM G6PDi-1	0.183323	-45
10 µM G6PDi-1	0.380105	-45
10 µM G6PDi-1	0.241467	-45
10 µM G6PDi-1	0.258039	-45
10 µM G6PDi-1	0.209985	-45
10 µM G6PDi-1	0.344667	-45
10 µM G6PDi-1	0.258946	-45
10 µM G6PDi-1	0.287988	-45
10 µM G6PDi-1	0.286946	-45
10 µM G6PDi-1	0.21739	-45
10 µM G6PDi-1	0.308052	-45
10 µM G6PDi-1	0.255523	-45
50 µM G6PDi-1	0.324957	-45
50 µM G6PDi-1	0.259704	-45
50 µM G6PDi-1	0.247262	-45
50 µM G6PDi-1	0.241837	-45
50 µM G6PDi-1	0.298577	-45
50 µM G6PDi-1	0.253397	-45
50 µM G6PDi-1	0.212954	-45
50 µM G6PDi-1	0.204066	-45
50 µM G6PDi-1	0.287404	-45
50 µM G6PDi-1	0.228757	-45
50 µM G6PDi-1	0.270006	-45
50 µM G6PDi-1	0.25266	-45
50 µM G6PDi-1	0.271	-45
50 µM G6PDi-1	0.258806	-45
50 µM G6PDi-1	0.272595	-45
50 µM G6PDi-1	0.343328	-45
50 µM G6PDi-1	0.310398	-45
50 µM G6PDi-1	0.327926	-45
50 µM G6PDi-1	0.291935	-45
50 µM G6PDi-1	0.330521	-45
50 µM G6PDi-1	0.254925	-45
50 µM G6PDi-1	0.317673	-45
50 µM G6PDi-1	0.162183	-45
DMSO	0.283375	-45
DMSO	0.213269	-45
DMSO	0.264971	-45
DMSO	0.377906	-45
DMSO	0.225976	-45
DMSO	0.23458	-45
DMSO	0.168913	-45
DMSO	0.20507	-45
DMSO	0.241246	-45
DMSO	0.22562	-45
DMSO	0.313408	-45
DMSO	0.296835	-45
DMSO	0.336789	-45
DMSO	0.319465	-45
DMSO	0.30633	-45
DMSO	0.253849	-45
DMSO	0.265777	-45
DMSO	0.204117	-45
DMSO	0.31695	-45
DMSO	0.267568	-45
DMSO	0.350228	-45
DMSO	0.291738	-45
DMSO	0.383583	-45
DMSO	0.327695	-45
DMSO	0.301448	-45
DMSO	0.259196	-45
DMSO	0.379123	-45
DMSO	0.299231	-45
DMSO	0.278123	-45
10 µM G6PDi-1	0.197351	-45
10 µM G6PDi-1	0.250409	-45
10 µM G6PDi-1	0.339524	-45
10 µM G6PDi-1	0.375668	-45
10 µM G6PDi-1	0.272668	-45
10 µM G6PDi-1	0.305738	-45
10 µM G6PDi-1	0.278325	-45
10 µM G6PDi-1	0.286701	-45
10 µM G6PDi-1	0.400311	-45
10 µM G6PDi-1	0.26206	-45
10 µM G6PDi-1	0.245887	-45
10 µM G6PDi-1	0.290827	-45
10 µM G6PDi-1	0.297636	-45
10 µM G6PDi-1	0.201736	-45
10 µM G6PDi-1	0.351453	-45
10 µM G6PDi-1	0.339461	-45
10 µM G6PDi-1	0.317733	-45
10 µM G6PDi-1	0.297877	-45
10 µM G6PDi-1	0.285519	-45
10 µM G6PDi-1	0.354263	-45
10 µM G6PDi-1	0.226162	-45
10 µM G6PDi-1	0.26871	-45
10 µM G6PDi-1	0.164431	-45
10 µM G6PDi-1	0.164162	-45
10 µM G6PDi-1	0.24155	-45
10 µM G6PDi-1	0.336121	-45
10 µM G6PDi-1	0.197887	-45
10 µM G6PDi-1	0.149944	-45
10 µM G6PDi-1	0.208568	-45
10 µM G6PDi-1	0.307105	-45
10 µM G6PDi-1	0.334504	-45
10 µM G6PDi-1	0.297231	-45
50 µM G6PDi-1	0.308515	-45
50 µM G6PDi-1	0.315078	-45
50 µM G6PDi-1	0.268627	-45
50 µM G6PDi-1	0.275911	-45
50 µM G6PDi-1	0.301645	-45
50 µM G6PDi-1	0.294716	-45
50 µM G6PDi-1	0.304621	-45
50 µM G6PDi-1	0.355084	-45
50 µM G6PDi-1	0.31297	-45
50 µM G6PDi-1	0.190786	-45
50 µM G6PDi-1	0.246753	-45
50 µM G6PDi-1	0.332963	-45
50 µM G6PDi-1	0.280781	-45
50 µM G6PDi-1	0.297538	-45
50 µM G6PDi-1	0.211005	-45
50 µM G6PDi-1	0.25732	-45
50 µM G6PDi-1	0.27882	-45
50 µM G6PDi-1	0.226194	-45
50 µM G6PDi-1	0.20513	-45
50 µM G6PDi-1	0.252029	-45
50 µM G6PDi-1	0.34854	-45
50 µM G6PDi-1	0.233551	-45
50 µM G6PDi-1	0.288905	-45
50 µM G6PDi-1	0.184572	-45
50 µM G6PDi-1	0.262469	-45
50 µM G6PDi-1	0.235939	-45
50 µM G6PDi-1	0.151983	-45
50 µM G6PDi-1	0.292262	-45
DMSO	0.305979	-45
DMSO	0.297319	-45
DMSO	0.243523	-45
DMSO	0.334992	-45
DMSO	0.226889	-45
DMSO	0.218934	-45
DMSO	0.227479	-45
DMSO	0.179412	-45
DMSO	0.287841	-45
DMSO	0.245715	-45
DMSO	0.341205	-45
DMSO	0.290898	-45
DMSO	0.210726	-45
DMSO	0.312801	-45
DMSO	0.360613	-45
DMSO	0.263273	-45
DMSO	0.266663	-45
DMSO	0.343746	-45
DMSO	0.295757	-45
DMSO	0.340649	-45
DMSO	0.250866	-45
DMSO	0.304535	-45
DMSO	0.364688	-45
DMSO	0.356058	-45
10 µM G6PDi-1	0.31618	-45
10 µM G6PDi-1	0.278465	-45
10 µM G6PDi-1	0.231249	-45
10 µM G6PDi-1	0.336452	-45
10 µM G6PDi-1	0.39137	-45
10 µM G6PDi-1	0.307181	-45
10 µM G6PDi-1	0.191108	-45
10 µM G6PDi-1	0.277501	-45
10 µM G6PDi-1	0.248686	-45
10 µM G6PDi-1	0.257653	-45
10 µM G6PDi-1	0.288116	-45
10 µM G6PDi-1	0.216334	-45
10 µM G6PDi-1	0.375955	-45
10 µM G6PDi-1	0.266606	-45
10 µM G6PDi-1	0.354043	-45
10 µM G6PDi-1	0.212001	-45
10 µM G6PDi-1	0.341726	-45
10 µM G6PDi-1	0.335067	-45
10 µM G6PDi-1	0.203566	-45
10 µM G6PDi-1	0.322066	-45
10 µM G6PDi-1	0.264575	-45
10 µM G6PDi-1	0.292284	-45
10 µM G6PDi-1	0.274608	-45
10 µM G6PDi-1	0.350311	-45
50 µM G6PDi-1	0.383674	-45
50 µM G6PDi-1	0.235081	-45
50 µM G6PDi-1	0.290117	-45
50 µM G6PDi-1	0.297058	-45
50 µM G6PDi-1	0.2479	-45
50 µM G6PDi-1	0.385394	-45
50 µM G6PDi-1	0.31242	-45
50 µM G6PDi-1	0.295452	-45
50 µM G6PDi-1	0.208075	-45
50 µM G6PDi-1	0.355164	-45
50 µM G6PDi-1	0.265509	-45
50 µM G6PDi-1	0.2327	-45
50 µM G6PDi-1	0.201929	-45
50 µM G6PDi-1	0.305797	-45
50 µM G6PDi-1	0.297914	-45
50 µM G6PDi-1	0.305208	-45
50 µM G6PDi-1	0.36204	-45
50 µM G6PDi-1	0.316372	-45
50 µM G6PDi-1	0.255978	-45
50 µM G6PDi-1	0.245287	-45
50 µM G6PDi-1	0.371556	-45
50 µM G6PDi-1	0.312655	-45
50 µM G6PDi-1	0.379206	-45
50 µM G6PDi-1	0.360635	-45
50 µM G6PDi-1	0.284639	-45
50 µM G6PDi-1	0.350763	-45
50 µM G6PDi-1	0.291836	-45
50 µM G6PDi-1	0.198884	-45
50 µM G6PDi-1	0.252384	-45
50 µM G6PDi-1	0.170574	-45
50 µM G6PDi-1	0.300027	-45
50 µM G6PDi-1	0.425098	-45
50 µM G6PDi-1	0.256599	-45
50 µM G6PDi-1	0.353547	-45
50 µM G6PDi-1	0.338454	-45
50 µM G6PDi-1	0.302441	-45
50 µM G6PDi-1	0.256372	-45
50 µM G6PDi-1	0.280229	-45
DMSO	0.221942	-40
DMSO	0.219128	-40
DMSO	0.230429	-40
DMSO	0.183316	-40
DMSO	0.23729	-40
DMSO	0.303841	-40
DMSO	0.207789	-40
DMSO	0.33121	-40
DMSO	0.280229	-40
DMSO	0.255014	-40
DMSO	0.218536	-40
DMSO	0.254849	-40
DMSO	0.294408	-40
DMSO	0.315794	-40
DMSO	0.254658	-40
DMSO	0.251805	-40
DMSO	0.300656	-40
10 µM G6PDi-1	0.292986	-40
10 µM G6PDi-1	0.249072	-40
10 µM G6PDi-1	0.307992	-40
10 µM G6PDi-1	0.357321	-40
10 µM G6PDi-1	0.376346	-40
10 µM G6PDi-1	0.304803	-40
10 µM G6PDi-1	0.321678	-40
10 µM G6PDi-1	0.26821	-40
10 µM G6PDi-1	0.352496	-40
10 µM G6PDi-1	0.329291	-40
10 µM G6PDi-1	0.344283	-40
10 µM G6PDi-1	0.207661	-40
10 µM G6PDi-1	0.271743	-40
10 µM G6PDi-1	0.292162	-40
10 µM G6PDi-1	0.194967	-40
10 µM G6PDi-1	0.377583	-40
10 µM G6PDi-1	0.243799	-40
10 µM G6PDi-1	0.255869	-40
10 µM G6PDi-1	0.214054	-40
10 µM G6PDi-1	0.336595	-40
10 µM G6PDi-1	0.247875	-40
10 µM G6PDi-1	0.28389	-40
10 µM G6PDi-1	0.282285	-40
10 µM G6PDi-1	0.229253	-40
10 µM G6PDi-1	0.250415	-40
50 µM G6PDi-1	0.328004	-40
50 µM G6PDi-1	0.256879	-40
50 µM G6PDi-1	0.247207	-40
50 µM G6PDi-1	0.241473	-40
50 µM G6PDi-1	0.298269	-40
50 µM G6PDi-1	0.253678	-40
50 µM G6PDi-1	0.216483	-40
50 µM G6PDi-1	0.202528	-40
50 µM G6PDi-1	0.285015	-40
50 µM G6PDi-1	0.256537	-40
50 µM G6PDi-1	0.272671	-40
50 µM G6PDi-1	0.249144	-40
50 µM G6PDi-1	0.26317	-40
50 µM G6PDi-1	0.255411	-40
50 µM G6PDi-1	0.268406	-40
50 µM G6PDi-1	0.336245	-40
50 µM G6PDi-1	0.317962	-40
50 µM G6PDi-1	0.323976	-40
50 µM G6PDi-1	0.401221	-40
50 µM G6PDi-1	0.29377	-40
50 µM G6PDi-1	0.329265	-40
50 µM G6PDi-1	0.248233	-40
50 µM G6PDi-1	0.313056	-40
50 µM G6PDi-1	0.163673	-40
DMSO	0.278361	-40
DMSO	0.210158	-40
DMSO	0.250847	-40
DMSO	0.373634	-40
DMSO	0.219484	-40
DMSO	0.230237	-40
DMSO	0.169775	-40
DMSO	0.352627	-40
DMSO	0.212105	-40
DMSO	0.365253	-40
DMSO	0.237585	-40
DMSO	0.246708	-40
DMSO	0.205278	-40
DMSO	0.310036	-40
DMSO	0.294736	-40
DMSO	0.328368	-40
DMSO	0.314507	-40
DMSO	0.298239	-40
DMSO	0.254751	-40
DMSO	0.262336	-40
DMSO	0.216452	-40
DMSO	0.308046	-40
DMSO	0.264071	-40
DMSO	0.345077	-40
DMSO	0.287957	-40
DMSO	0.379367	-40
DMSO	0.318018	-40
DMSO	0.288761	-40
DMSO	0.256489	-40
DMSO	0.372278	-40
DMSO	0.301305	-40
DMSO	0.272517	-40
10 µM G6PDi-1	0.190511	-40
10 µM G6PDi-1	0.245606	-40
10 µM G6PDi-1	0.337527	-40
10 µM G6PDi-1	0.296501	-40
10 µM G6PDi-1	0.368907	-40
10 µM G6PDi-1	0.271578	-40
10 µM G6PDi-1	0.304067	-40
10 µM G6PDi-1	0.284556	-40
10 µM G6PDi-1	0.27681	-40
10 µM G6PDi-1	0.402186	-40
10 µM G6PDi-1	0.262194	-40
10 µM G6PDi-1	0.240313	-40
10 µM G6PDi-1	0.289136	-40
10 µM G6PDi-1	0.292963	-40
10 µM G6PDi-1	0.205004	-40
10 µM G6PDi-1	0.347663	-40
10 µM G6PDi-1	0.33936	-40
10 µM G6PDi-1	0.315218	-40
10 µM G6PDi-1	0.29023	-40
10 µM G6PDi-1	0.286087	-40
10 µM G6PDi-1	0.351302	-40
10 µM G6PDi-1	0.225959	-40
10 µM G6PDi-1	0.265386	-40
10 µM G6PDi-1	0.166231	-40
10 µM G6PDi-1	0.163983	-40
10 µM G6PDi-1	0.241764	-40
10 µM G6PDi-1	0.333733	-40
10 µM G6PDi-1	0.196016	-40
10 µM G6PDi-1	0.215739	-40
10 µM G6PDi-1	0.307232	-40
10 µM G6PDi-1	0.329143	-40
10 µM G6PDi-1	0.292542	-40
50 µM G6PDi-1	0.307451	-40
50 µM G6PDi-1	0.304288	-40
50 µM G6PDi-1	0.238807	-40
50 µM G6PDi-1	0.267741	-40
50 µM G6PDi-1	0.274055	-40
50 µM G6PDi-1	0.293927	-40
50 µM G6PDi-1	0.287604	-40
50 µM G6PDi-1	0.302128	-40
50 µM G6PDi-1	0.351507	-40
50 µM G6PDi-1	0.309635	-40
50 µM G6PDi-1	0.190944	-40
50 µM G6PDi-1	0.245212	-40
50 µM G6PDi-1	0.325651	-40
50 µM G6PDi-1	0.283072	-40
50 µM G6PDi-1	0.295822	-40
50 µM G6PDi-1	0.204701	-40
50 µM G6PDi-1	0.253127	-40
50 µM G6PDi-1	0.275884	-40
50 µM G6PDi-1	0.203274	-40
50 µM G6PDi-1	0.220111	-40
50 µM G6PDi-1	0.246548	-40
50 µM G6PDi-1	0.34854	-40
50 µM G6PDi-1	0.229739	-40
50 µM G6PDi-1	0.274598	-40
50 µM G6PDi-1	0.1831	-40
50 µM G6PDi-1	0.256896	-40
50 µM G6PDi-1	0.192285	-40
50 µM G6PDi-1	0.229135	-40
50 µM G6PDi-1	0.29268	-40
DMSO	0.296008	-40
DMSO	0.296957	-40
DMSO	0.23528	-40
DMSO	0.249351	-40
DMSO	0.339058	-40
DMSO	0.221296	-40
DMSO	0.215159	-40
DMSO	0.221631	-40
DMSO	0.370713	-40
DMSO	0.180106	-40
DMSO	0.283586	-40
DMSO	0.239996	-40
DMSO	0.339912	-40
DMSO	0.283721	-40
DMSO	0.211652	-40
DMSO	0.306424	-40
DMSO	0.253275	-40
DMSO	0.264074	-40
DMSO	0.336988	-40
DMSO	0.292806	-40
DMSO	0.337638	-40
DMSO	0.238764	-40
DMSO	0.304434	-40
DMSO	0.362424	-40
DMSO	0.34959	-40
10 µM G6PDi-1	0.317213	-40
10 µM G6PDi-1	0.275205	-40
10 µM G6PDi-1	0.23128	-40
10 µM G6PDi-1	0.330249	-40
10 µM G6PDi-1	0.393453	-40
10 µM G6PDi-1	0.31109	-40
10 µM G6PDi-1	0.191257	-40
10 µM G6PDi-1	0.271566	-40
10 µM G6PDi-1	0.239862	-40
10 µM G6PDi-1	0.253438	-40
10 µM G6PDi-1	0.283482	-40
10 µM G6PDi-1	0.223683	-40
10 µM G6PDi-1	0.377027	-40
10 µM G6PDi-1	0.265621	-40
10 µM G6PDi-1	0.348166	-40
10 µM G6PDi-1	0.210864	-40
10 µM G6PDi-1	0.335812	-40
10 µM G6PDi-1	0.329193	-40
10 µM G6PDi-1	0.203204	-40
10 µM G6PDi-1	0.323984	-40
10 µM G6PDi-1	0.258021	-40
10 µM G6PDi-1	0.288537	-40
10 µM G6PDi-1	0.272517	-40
10 µM G6PDi-1	0.345759	-40
50 µM G6PDi-1	0.379985	-40
50 µM G6PDi-1	0.224967	-40
50 µM G6PDi-1	0.287641	-40
50 µM G6PDi-1	0.290221	-40
50 µM G6PDi-1	0.245908	-40
50 µM G6PDi-1	0.385403	-40
50 µM G6PDi-1	0.308696	-40
50 µM G6PDi-1	0.287611	-40
50 µM G6PDi-1	0.203345	-40
50 µM G6PDi-1	0.349347	-40
50 µM G6PDi-1	0.261496	-40
50 µM G6PDi-1	0.228625	-40
50 µM G6PDi-1	0.199837	-40
50 µM G6PDi-1	0.302664	-40
50 µM G6PDi-1	0.296435	-40
50 µM G6PDi-1	0.300874	-40
50 µM G6PDi-1	0.360171	-40
50 µM G6PDi-1	0.314612	-40
50 µM G6PDi-1	0.254613	-40
50 µM G6PDi-1	0.238906	-40
50 µM G6PDi-1	0.36553	-40
50 µM G6PDi-1	0.317921	-40
50 µM G6PDi-1	0.375602	-40
50 µM G6PDi-1	0.353472	-40
50 µM G6PDi-1	0.27615	-40
50 µM G6PDi-1	0.353992	-40
50 µM G6PDi-1	0.286677	-40
50 µM G6PDi-1	0.196832	-40
50 µM G6PDi-1	0.248185	-40
50 µM G6PDi-1	0.169461	-40
50 µM G6PDi-1	0.298273	-40
50 µM G6PDi-1	0.411577	-40
50 µM G6PDi-1	0.256205	-40
50 µM G6PDi-1	0.332318	-40
50 µM G6PDi-1	0.343201	-40
50 µM G6PDi-1	0.295257	-40
50 µM G6PDi-1	0.251369	-40
50 µM G6PDi-1	0.278125	-40
DMSO	0.221812	-35
DMSO	0.218195	-35
DMSO	0.225668	-35
DMSO	0.182188	-35
DMSO	0.239873	-35
DMSO	0.300513	-35
DMSO	0.209917	-35
DMSO	0.33306	-35
DMSO	0.279747	-35
DMSO	0.257453	-35
DMSO	0.217858	-35
DMSO	0.252802	-35
DMSO	0.292923	-35
DMSO	0.316518	-35
DMSO	0.25431	-35
DMSO	0.249312	-35
DMSO	0.292646	-35
10 µM G6PDi-1	0.288876	-35
10 µM G6PDi-1	0.249671	-35
10 µM G6PDi-1	0.29973	-35
10 µM G6PDi-1	0.374231	-35
10 µM G6PDi-1	0.306124	-35
10 µM G6PDi-1	0.314867	-35
10 µM G6PDi-1	0.270107	-35
10 µM G6PDi-1	0.35063	-35
10 µM G6PDi-1	0.320089	-35
10 µM G6PDi-1	0.33889	-35
10 µM G6PDi-1	0.205778	-35
10 µM G6PDi-1	0.268118	-35
10 µM G6PDi-1	0.236219	-35
10 µM G6PDi-1	0.294191	-35
10 µM G6PDi-1	0.23632	-35
10 µM G6PDi-1	0.374932	-35
10 µM G6PDi-1	0.245265	-35
10 µM G6PDi-1	0.256401	-35
10 µM G6PDi-1	0.204873	-35
10 µM G6PDi-1	0.33446	-35
10 µM G6PDi-1	0.249788	-35
10 µM G6PDi-1	0.286181	-35
10 µM G6PDi-1	0.276573	-35
10 µM G6PDi-1	0.209225	-35
10 µM G6PDi-1	0.247104	-35
50 µM G6PDi-1	0.331048	-35
50 µM G6PDi-1	0.263337	-35
50 µM G6PDi-1	0.245804	-35
50 µM G6PDi-1	0.242952	-35
50 µM G6PDi-1	0.298348	-35
50 µM G6PDi-1	0.253215	-35
50 µM G6PDi-1	0.214435	-35
50 µM G6PDi-1	0.198027	-35
50 µM G6PDi-1	0.284456	-35
50 µM G6PDi-1	0.273695	-35
50 µM G6PDi-1	0.246604	-35
50 µM G6PDi-1	0.258729	-35
50 µM G6PDi-1	0.259721	-35
50 µM G6PDi-1	0.265943	-35
50 µM G6PDi-1	0.329652	-35
50 µM G6PDi-1	0.339294	-35
50 µM G6PDi-1	0.324692	-35
50 µM G6PDi-1	0.29073	-35
50 µM G6PDi-1	0.328185	-35
50 µM G6PDi-1	0.257415	-35
50 µM G6PDi-1	0.310106	-35
50 µM G6PDi-1	0.16415	-35
DMSO	0.274456	-35
DMSO	0.205053	-35
DMSO	0.243724	-35
DMSO	0.36999	-35
DMSO	0.216638	-35
DMSO	0.225666	-35
DMSO	0.172597	-35
DMSO	0.207115	-35
DMSO	0.356372	-35
DMSO	0.236207	-35
DMSO	0.247361	-35
DMSO	0.207222	-35
DMSO	0.306013	-35
DMSO	0.289673	-35
DMSO	0.324662	-35
DMSO	0.308657	-35
DMSO	0.291259	-35
DMSO	0.253502	-35
DMSO	0.264777	-35
DMSO	0.256801	-35
DMSO	0.302741	-35
DMSO	0.263657	-35
DMSO	0.343155	-35
DMSO	0.283399	-35
DMSO	0.375496	-35
DMSO	0.312033	-35
DMSO	0.277005	-35
DMSO	0.253083	-35
DMSO	0.367726	-35
DMSO	0.306183	-35
DMSO	0.272167	-35
10 µM G6PDi-1	0.185603	-35
10 µM G6PDi-1	0.243232	-35
10 µM G6PDi-1	0.331588	-35
10 µM G6PDi-1	0.360938	-35
10 µM G6PDi-1	0.266363	-35
10 µM G6PDi-1	0.297336	-35
10 µM G6PDi-1	0.28081	-35
10 µM G6PDi-1	0.2787	-35
10 µM G6PDi-1	0.401981	-35
10 µM G6PDi-1	0.256644	-35
10 µM G6PDi-1	0.233479	-35
10 µM G6PDi-1	0.289822	-35
10 µM G6PDi-1	0.292009	-35
10 µM G6PDi-1	0.236374	-35
10 µM G6PDi-1	0.202512	-35
10 µM G6PDi-1	0.342792	-35
10 µM G6PDi-1	0.338644	-35
10 µM G6PDi-1	0.312224	-35
10 µM G6PDi-1	0.290349	-35
10 µM G6PDi-1	0.28526	-35
10 µM G6PDi-1	0.340551	-35
10 µM G6PDi-1	0.223709	-35
10 µM G6PDi-1	0.257185	-35
10 µM G6PDi-1	0.168134	-35
10 µM G6PDi-1	0.168054	-35
10 µM G6PDi-1	0.248043	-35
10 µM G6PDi-1	0.333802	-35
10 µM G6PDi-1	0.194422	-35
10 µM G6PDi-1	0.206023	-35
10 µM G6PDi-1	0.310321	-35
10 µM G6PDi-1	0.325019	-35
10 µM G6PDi-1	0.288987	-35
50 µM G6PDi-1	0.303829	-35
50 µM G6PDi-1	0.29863	-35
50 µM G6PDi-1	0.267918	-35
50 µM G6PDi-1	0.2737	-35
50 µM G6PDi-1	0.288535	-35
50 µM G6PDi-1	0.279541	-35
50 µM G6PDi-1	0.297889	-35
50 µM G6PDi-1	0.342986	-35
50 µM G6PDi-1	0.309995	-35
50 µM G6PDi-1	0.194112	-35
50 µM G6PDi-1	0.249469	-35
50 µM G6PDi-1	0.317893	-35
50 µM G6PDi-1	0.279334	-35
50 µM G6PDi-1	0.297125	-35
50 µM G6PDi-1	0.199652	-35
50 µM G6PDi-1	0.249187	-35
50 µM G6PDi-1	0.275356	-35
50 µM G6PDi-1	0.213967	-35
50 µM G6PDi-1	0.240842	-35
50 µM G6PDi-1	0.346439	-35
50 µM G6PDi-1	0.226931	-35
50 µM G6PDi-1	0.27335	-35
50 µM G6PDi-1	0.181125	-35
50 µM G6PDi-1	0.250424	-35
50 µM G6PDi-1	0.293018	-35
50 µM G6PDi-1	0.234126	-35
50 µM G6PDi-1	0.293054	-35
DMSO	0.289836	-35
DMSO	0.293866	-35
DMSO	0.229832	-35
DMSO	0.249042	-35
DMSO	0.337802	-35
DMSO	0.223856	-35
DMSO	0.215646	-35
DMSO	0.216924	-35
DMSO	0.373368	-35
DMSO	0.179819	-35
DMSO	0.278772	-35
DMSO	0.234869	-35
DMSO	0.27578	-35
DMSO	0.209233	-35
DMSO	0.354865	-35
DMSO	0.302845	-35
DMSO	0.252816	-35
DMSO	0.263883	-35
DMSO	0.33159	-35
DMSO	0.293515	-35
DMSO	0.336633	-35
DMSO	0.228289	-35
DMSO	0.298203	-35
DMSO	0.358562	-35
DMSO	0.342464	-35
10 µM G6PDi-1	0.313023	-35
10 µM G6PDi-1	0.275928	-35
10 µM G6PDi-1	0.232352	-35
10 µM G6PDi-1	0.32689	-35
10 µM G6PDi-1	0.318559	-35
10 µM G6PDi-1	0.190158	-35
10 µM G6PDi-1	0.26915	-35
10 µM G6PDi-1	0.239312	-35
10 µM G6PDi-1	0.250733	-35
10 µM G6PDi-1	0.27791	-35
10 µM G6PDi-1	0.233424	-35
10 µM G6PDi-1	0.376943	-35
10 µM G6PDi-1	0.267813	-35
10 µM G6PDi-1	0.34683	-35
10 µM G6PDi-1	0.205268	-35
10 µM G6PDi-1	0.33467	-35
10 µM G6PDi-1	0.323226	-35
10 µM G6PDi-1	0.208877	-35
10 µM G6PDi-1	0.322421	-35
10 µM G6PDi-1	0.254385	-35
10 µM G6PDi-1	0.289427	-35
10 µM G6PDi-1	0.268909	-35
10 µM G6PDi-1	0.343107	-35
50 µM G6PDi-1	0.224009	-35
50 µM G6PDi-1	0.286141	-35
50 µM G6PDi-1	0.285982	-35
50 µM G6PDi-1	0.24622	-35
50 µM G6PDi-1	0.380371	-35
50 µM G6PDi-1	0.302986	-35
50 µM G6PDi-1	0.280425	-35
50 µM G6PDi-1	0.198716	-35
50 µM G6PDi-1	0.346376	-35
50 µM G6PDi-1	0.258976	-35
50 µM G6PDi-1	0.229002	-35
50 µM G6PDi-1	0.199397	-35
50 µM G6PDi-1	0.303197	-35
50 µM G6PDi-1	0.295866	-35
50 µM G6PDi-1	0.298274	-35
50 µM G6PDi-1	0.359529	-35
50 µM G6PDi-1	0.251716	-35
50 µM G6PDi-1	0.234279	-35
50 µM G6PDi-1	0.316676	-35
50 µM G6PDi-1	0.37145	-35
50 µM G6PDi-1	0.350456	-35
50 µM G6PDi-1	0.272048	-35
50 µM G6PDi-1	0.347572	-35
50 µM G6PDi-1	0.287584	-35
50 µM G6PDi-1	0.196433	-35
50 µM G6PDi-1	0.246437	-35
50 µM G6PDi-1	0.171304	-35
50 µM G6PDi-1	0.299303	-35
50 µM G6PDi-1	0.397143	-35
50 µM G6PDi-1	0.229438	-35
50 µM G6PDi-1	0.334166	-35
50 µM G6PDi-1	0.338202	-35
50 µM G6PDi-1	0.291666	-35
50 µM G6PDi-1	0.253258	-35
50 µM G6PDi-1	0.275762	-35
DMSO	0.21949	-30
DMSO	0.209499	-30
DMSO	0.224503	-30
DMSO	0.184754	-30
DMSO	0.23351	-30
DMSO	0.299045	-30
DMSO	0.207954	-30
DMSO	0.331851	-30
DMSO	0.281443	-30
DMSO	0.257707	-30
DMSO	0.221463	-30
DMSO	0.248637	-30
DMSO	0.296062	-30
DMSO	0.319889	-30
DMSO	0.254906	-30
DMSO	0.250065	-30
DMSO	0.289658	-30
10 µM G6PDi-1	0.289257	-30
10 µM G6PDi-1	0.249844	-30
10 µM G6PDi-1	0.297681	-30
10 µM G6PDi-1	0.370774	-30
10 µM G6PDi-1	0.300704	-30
10 µM G6PDi-1	0.310048	-30
10 µM G6PDi-1	0.271586	-30
10 µM G6PDi-1	0.347042	-30
10 µM G6PDi-1	0.306253	-30
10 µM G6PDi-1	0.337806	-30
10 µM G6PDi-1	0.201149	-30
10 µM G6PDi-1	0.269512	-30
10 µM G6PDi-1	0.317967	-30
10 µM G6PDi-1	0.292265	-30
10 µM G6PDi-1	0.313909	-30
10 µM G6PDi-1	0.371843	-30
10 µM G6PDi-1	0.24608	-30
10 µM G6PDi-1	0.254996	-30
10 µM G6PDi-1	0.214034	-30
10 µM G6PDi-1	0.331481	-30
10 µM G6PDi-1	0.243406	-30
10 µM G6PDi-1	0.285313	-30
10 µM G6PDi-1	0.279591	-30
10 µM G6PDi-1	0.227011	-30
10 µM G6PDi-1	0.240909	-30
50 µM G6PDi-1	0.322677	-30
50 µM G6PDi-1	0.263039	-30
50 µM G6PDi-1	0.24684	-30
50 µM G6PDi-1	0.243542	-30
50 µM G6PDi-1	0.296192	-30
50 µM G6PDi-1	0.251216	-30
50 µM G6PDi-1	0.214529	-30
50 µM G6PDi-1	0.195732	-30
50 µM G6PDi-1	0.285142	-30
50 µM G6PDi-1	0.276725	-30
50 µM G6PDi-1	0.24365	-30
50 µM G6PDi-1	0.249268	-30
50 µM G6PDi-1	0.259797	-30
50 µM G6PDi-1	0.262427	-30
50 µM G6PDi-1	0.318607	-30
50 µM G6PDi-1	0.361738	-30
50 µM G6PDi-1	0.321072	-30
50 µM G6PDi-1	0.288873	-30
50 µM G6PDi-1	0.328814	-30
50 µM G6PDi-1	0.248205	-30
50 µM G6PDi-1	0.31404	-30
50 µM G6PDi-1	0.165897	-30
DMSO	0.268054	-30
DMSO	0.201779	-30
DMSO	0.235852	-30
DMSO	0.365887	-30
DMSO	0.218973	-30
DMSO	0.194902	-30
DMSO	0.210512	-30
DMSO	0.23371	-30
DMSO	0.245294	-30
DMSO	0.208005	-30
DMSO	0.306833	-30
DMSO	0.285578	-30
DMSO	0.320874	-30
DMSO	0.299405	-30
DMSO	0.285	-30
DMSO	0.256887	-30
DMSO	0.258436	-30
DMSO	0.334156	-30
DMSO	0.295623	-30
DMSO	0.260391	-30
DMSO	0.280575	-30
DMSO	0.307668	-30
DMSO	0.269563	-30
DMSO	0.143818	-30
DMSO	0.245951	-30
DMSO	0.360863	-30
DMSO	0.296805	-30
DMSO	0.268328	-30
10 µM G6PDi-1	0.181798	-30
10 µM G6PDi-1	0.243675	-30
10 µM G6PDi-1	0.331493	-30
10 µM G6PDi-1	0.238927	-30
10 µM G6PDi-1	0.358008	-30
10 µM G6PDi-1	0.26089	-30
10 µM G6PDi-1	0.295506	-30
10 µM G6PDi-1	0.279439	-30
10 µM G6PDi-1	0.277985	-30
10 µM G6PDi-1	0.404944	-30
10 µM G6PDi-1	0.256085	-30
10 µM G6PDi-1	0.232808	-30
10 µM G6PDi-1	0.291256	-30
10 µM G6PDi-1	0.288892	-30
10 µM G6PDi-1	0.238217	-30
10 µM G6PDi-1	0.202408	-30
10 µM G6PDi-1	0.335875	-30
10 µM G6PDi-1	0.340149	-30
10 µM G6PDi-1	0.311031	-30
10 µM G6PDi-1	0.291963	-30
10 µM G6PDi-1	0.28914	-30
10 µM G6PDi-1	0.340456	-30
10 µM G6PDi-1	0.221984	-30
10 µM G6PDi-1	0.248535	-30
10 µM G6PDi-1	0.170419	-30
10 µM G6PDi-1	0.178927	-30
10 µM G6PDi-1	0.254886	-30
10 µM G6PDi-1	0.332261	-30
10 µM G6PDi-1	0.191932	-30
10 µM G6PDi-1	0.143281	-30
10 µM G6PDi-1	0.30586	-30
10 µM G6PDi-1	0.324039	-30
10 µM G6PDi-1	0.285441	-30
50 µM G6PDi-1	0.301022	-30
50 µM G6PDi-1	0.265272	-30
50 µM G6PDi-1	0.265343	-30
50 µM G6PDi-1	0.284614	-30
50 µM G6PDi-1	0.277164	-30
50 µM G6PDi-1	0.300951	-30
50 µM G6PDi-1	0.342262	-30
50 µM G6PDi-1	0.302864	-30
50 µM G6PDi-1	0.194169	-30
50 µM G6PDi-1	0.247568	-30
50 µM G6PDi-1	0.311461	-30
50 µM G6PDi-1	0.280187	-30
50 µM G6PDi-1	0.297389	-30
50 µM G6PDi-1	0.192421	-30
50 µM G6PDi-1	0.246131	-30
50 µM G6PDi-1	0.27518	-30
50 µM G6PDi-1	0.20236	-30
50 µM G6PDi-1	0.210235	-30
50 µM G6PDi-1	0.236543	-30
50 µM G6PDi-1	0.340999	-30
50 µM G6PDi-1	0.225676	-30
50 µM G6PDi-1	0.273861	-30
50 µM G6PDi-1	0.181359	-30
50 µM G6PDi-1	0.24431	-30
50 µM G6PDi-1	0.365659	-30
50 µM G6PDi-1	0.225736	-30
50 µM G6PDi-1	0.291888	-30
DMSO	0.294766	-30
DMSO	0.294471	-30
DMSO	0.227206	-30
DMSO	0.252379	-30
DMSO	0.337746	-30
DMSO	0.223005	-30
DMSO	0.217248	-30
DMSO	0.213075	-30
DMSO	0.376708	-30
DMSO	0.225326	-30
DMSO	0.182354	-30
DMSO	0.280413	-30
DMSO	0.272723	-30
DMSO	0.207451	-30
DMSO	0.305141	-30
DMSO	0.321608	-30
DMSO	0.252137	-30
DMSO	0.260137	-30
DMSO	0.325727	-30
DMSO	0.292165	-30
DMSO	0.334455	-30
DMSO	0.226676	-30
DMSO	0.299972	-30
DMSO	0.355604	-30
DMSO	0.341198	-30
DMSO	0.326509	-30
10 µM G6PDi-1	0.317223	-30
10 µM G6PDi-1	0.273455	-30
10 µM G6PDi-1	0.23081	-30
10 µM G6PDi-1	0.324164	-30
10 µM G6PDi-1	0.311978	-30
10 µM G6PDi-1	0.188733	-30
10 µM G6PDi-1	0.269354	-30
10 µM G6PDi-1	0.239578	-30
10 µM G6PDi-1	0.256899	-30
10 µM G6PDi-1	0.275878	-30
10 µM G6PDi-1	0.24788	-30
10 µM G6PDi-1	0.374796	-30
10 µM G6PDi-1	0.203237	-30
10 µM G6PDi-1	0.344983	-30
10 µM G6PDi-1	0.173918	-30
10 µM G6PDi-1	0.336898	-30
10 µM G6PDi-1	0.321372	-30
10 µM G6PDi-1	0.205899	-30
10 µM G6PDi-1	0.254388	-30
10 µM G6PDi-1	0.278868	-30
10 µM G6PDi-1	0.274626	-30
10 µM G6PDi-1	0.341906	-30
50 µM G6PDi-1	0.221449	-30
50 µM G6PDi-1	0.238434	-30
50 µM G6PDi-1	0.343591	-30
50 µM G6PDi-1	0.283766	-30
50 µM G6PDi-1	0.247725	-30
50 µM G6PDi-1	0.37949	-30
50 µM G6PDi-1	0.299994	-30
50 µM G6PDi-1	0.270974	-30
50 µM G6PDi-1	0.199408	-30
50 µM G6PDi-1	0.254941	-30
50 µM G6PDi-1	0.226807	-30
50 µM G6PDi-1	0.196686	-30
50 µM G6PDi-1	0.299267	-30
50 µM G6PDi-1	0.293128	-30
50 µM G6PDi-1	0.295807	-30
50 µM G6PDi-1	0.359537	-30
50 µM G6PDi-1	0.24688	-30
50 µM G6PDi-1	0.233747	-30
50 µM G6PDi-1	0.306344	-30
50 µM G6PDi-1	0.368695	-30
50 µM G6PDi-1	0.352378	-30
50 µM G6PDi-1	0.268525	-30
50 µM G6PDi-1	0.34628	-30
50 µM G6PDi-1	0.283844	-30
50 µM G6PDi-1	0.195315	-30
50 µM G6PDi-1	0.245668	-30
50 µM G6PDi-1	0.171904	-30
50 µM G6PDi-1	0.29603	-30
50 µM G6PDi-1	0.385044	-30
50 µM G6PDi-1	0.332162	-30
50 µM G6PDi-1	0.334881	-30
50 µM G6PDi-1	0.286	-30
50 µM G6PDi-1	0.251818	-30
50 µM G6PDi-1	0.273632	-30
DMSO	0.217027	-25
DMSO	0.175073	-25
DMSO	0.223826	-25
DMSO	0.180694	-25
DMSO	0.236244	-25
DMSO	0.299646	-25
DMSO	0.213618	-25
DMSO	0.332215	-25
DMSO	0.275261	-25
DMSO	0.258229	-25
DMSO	0.218382	-25
DMSO	0.245542	-25
DMSO	0.301056	-25
DMSO	0.321691	-25
DMSO	0.25529	-25
DMSO	0.249779	-25
DMSO	0.287825	-25
10 µM G6PDi-1	0.28329	-25
10 µM G6PDi-1	0.250715	-25
10 µM G6PDi-1	0.292956	-25
10 µM G6PDi-1	0.296011	-25
10 µM G6PDi-1	0.302236	-25
10 µM G6PDi-1	0.275599	-25
10 µM G6PDi-1	0.346794	-25
10 µM G6PDi-1	0.304954	-25
10 µM G6PDi-1	0.335973	-25
10 µM G6PDi-1	0.204691	-25
10 µM G6PDi-1	0.27317	-25
10 µM G6PDi-1	0.419125	-25
10 µM G6PDi-1	0.292911	-25
10 µM G6PDi-1	0.204235	-25
10 µM G6PDi-1	0.334643	-25
10 µM G6PDi-1	0.376384	-25
10 µM G6PDi-1	0.244023	-25
10 µM G6PDi-1	0.252722	-25
10 µM G6PDi-1	0.222192	-25
10 µM G6PDi-1	0.209162	-25
10 µM G6PDi-1	0.325896	-25
10 µM G6PDi-1	0.244877	-25
10 µM G6PDi-1	0.28706	-25
10 µM G6PDi-1	0.271998	-25
10 µM G6PDi-1	0.229796	-25
10 µM G6PDi-1	0.243381	-25
50 µM G6PDi-1	0.325185	-25
50 µM G6PDi-1	0.261376	-25
50 µM G6PDi-1	0.246963	-25
50 µM G6PDi-1	0.246036	-25
50 µM G6PDi-1	0.297728	-25
50 µM G6PDi-1	0.247872	-25
50 µM G6PDi-1	0.222009	-25
50 µM G6PDi-1	0.190675	-25
50 µM G6PDi-1	0.285029	-25
50 µM G6PDi-1	0.279238	-25
50 µM G6PDi-1	0.241834	-25
50 µM G6PDi-1	0.254519	-25
50 µM G6PDi-1	0.262425	-25
50 µM G6PDi-1	0.260194	-25
50 µM G6PDi-1	0.306147	-25
50 µM G6PDi-1	0.352087	-25
50 µM G6PDi-1	0.322663	-25
50 µM G6PDi-1	0.281924	-25
50 µM G6PDi-1	0.328564	-25
50 µM G6PDi-1	0.249336	-25
50 µM G6PDi-1	0.314051	-25
50 µM G6PDi-1	0.165894	-25
DMSO	0.263562	-25
DMSO	0.201469	-25
DMSO	0.232029	-25
DMSO	0.359538	-25
DMSO	0.215523	-25
DMSO	0.216207	-25
DMSO	0.205495	-25
DMSO	0.231789	-25
DMSO	0.242332	-25
DMSO	0.2093	-25
DMSO	0.307482	-25
DMSO	0.287936	-25
DMSO	0.314799	-25
DMSO	0.296716	-25
DMSO	0.278791	-25
DMSO	0.260561	-25
DMSO	0.261193	-25
DMSO	0.287782	-25
DMSO	0.257285	-25
DMSO	0.278694	-25
DMSO	0.300918	-25
DMSO	0.256729	-25
DMSO	0.145475	-25
DMSO	0.267609	-25
DMSO	0.351951	-25
DMSO	0.29948	-25
DMSO	0.274552	-25
10 µM G6PDi-1	0.180546	-25
10 µM G6PDi-1	0.369757	-25
10 µM G6PDi-1	0.24177	-25
10 µM G6PDi-1	0.32968	-25
10 µM G6PDi-1	0.259787	-25
10 µM G6PDi-1	0.292642	-25
10 µM G6PDi-1	0.276624	-25
10 µM G6PDi-1	0.276426	-25
10 µM G6PDi-1	0.40207	-25
10 µM G6PDi-1	0.265234	-25
10 µM G6PDi-1	0.229759	-25
10 µM G6PDi-1	0.290351	-25
10 µM G6PDi-1	0.287764	-25
10 µM G6PDi-1	0.240437	-25
10 µM G6PDi-1	0.203866	-25
10 µM G6PDi-1	0.335741	-25
10 µM G6PDi-1	0.337855	-25
10 µM G6PDi-1	0.30901	-25
10 µM G6PDi-1	0.294153	-25
10 µM G6PDi-1	0.29209	-25
10 µM G6PDi-1	0.33471	-25
10 µM G6PDi-1	0.220185	-25
10 µM G6PDi-1	0.242911	-25
10 µM G6PDi-1	0.173829	-25
10 µM G6PDi-1	0.219488	-25
10 µM G6PDi-1	0.243711	-25
10 µM G6PDi-1	0.328204	-25
10 µM G6PDi-1	0.190096	-25
10 µM G6PDi-1	0.117256	-25
10 µM G6PDi-1	0.304259	-25
10 µM G6PDi-1	0.323477	-25
10 µM G6PDi-1	0.283049	-25
50 µM G6PDi-1	0.300343	-25
50 µM G6PDi-1	0.267061	-25
50 µM G6PDi-1	0.267099	-25
50 µM G6PDi-1	0.282673	-25
50 µM G6PDi-1	0.277414	-25
50 µM G6PDi-1	0.294782	-25
50 µM G6PDi-1	0.336897	-25
50 µM G6PDi-1	0.301567	-25
50 µM G6PDi-1	0.197299	-25
50 µM G6PDi-1	0.244619	-25
50 µM G6PDi-1	0.306793	-25
50 µM G6PDi-1	0.275086	-25
50 µM G6PDi-1	0.29852	-25
50 µM G6PDi-1	0.187205	-25
50 µM G6PDi-1	0.215288	-25
50 µM G6PDi-1	0.276601	-25
50 µM G6PDi-1	0.203382	-25
50 µM G6PDi-1	0.209049	-25
50 µM G6PDi-1	0.231108	-25
50 µM G6PDi-1	0.338363	-25
50 µM G6PDi-1	0.223275	-25
50 µM G6PDi-1	0.274243	-25
50 µM G6PDi-1	0.182291	-25
50 µM G6PDi-1	0.238149	-25
50 µM G6PDi-1	0.225096	-25
50 µM G6PDi-1	0.291372	-25
DMSO	0.293681	-25
DMSO	0.295524	-25
DMSO	0.22923	-25
DMSO	0.334211	-25
DMSO	0.219254	-25
DMSO	0.218029	-25
DMSO	0.21032	-25
DMSO	0.383167	-25
DMSO	0.2184	-25
DMSO	0.184488	-25
DMSO	0.270268	-25
DMSO	0.265473	-25
DMSO	0.20574	-25
DMSO	0.302149	-25
DMSO	0.327207	-25
DMSO	0.250782	-25
DMSO	0.26058	-25
DMSO	0.319541	-25
DMSO	0.288313	-25
DMSO	0.335716	-25
DMSO	0.219668	-25
DMSO	0.301449	-25
DMSO	0.356703	-25
DMSO	0.336672	-25
DMSO	0.324415	-25
10 µM G6PDi-1	0.317767	-25
10 µM G6PDi-1	0.27412	-25
10 µM G6PDi-1	0.229009	-25
10 µM G6PDi-1	0.323057	-25
10 µM G6PDi-1	0.306321	-25
10 µM G6PDi-1	0.187493	-25
10 µM G6PDi-1	0.27017	-25
10 µM G6PDi-1	0.239598	-25
10 µM G6PDi-1	0.252824	-25
10 µM G6PDi-1	0.270372	-25
10 µM G6PDi-1	0.269764	-25
10 µM G6PDi-1	0.370988	-25
10 µM G6PDi-1	0.17045	-25
10 µM G6PDi-1	0.340164	-25
10 µM G6PDi-1	0.144781	-25
10 µM G6PDi-1	0.330943	-25
10 µM G6PDi-1	0.317652	-25
10 µM G6PDi-1	0.215424	-25
10 µM G6PDi-1	0.252047	-25
10 µM G6PDi-1	0.28054	-25
10 µM G6PDi-1	0.266947	-25
10 µM G6PDi-1	0.341829	-25
50 µM G6PDi-1	0.218209	-25
50 µM G6PDi-1	0.192102	-25
50 µM G6PDi-1	0.404911	-25
50 µM G6PDi-1	0.281695	-25
50 µM G6PDi-1	0.243434	-25
50 µM G6PDi-1	0.376473	-25
50 µM G6PDi-1	0.220296	-25
50 µM G6PDi-1	0.372371	-25
50 µM G6PDi-1	0.299835	-25
50 µM G6PDi-1	0.263274	-25
50 µM G6PDi-1	0.195917	-25
50 µM G6PDi-1	0.251307	-25
50 µM G6PDi-1	0.227507	-25
50 µM G6PDi-1	0.19621	-25
50 µM G6PDi-1	0.289968	-25
50 µM G6PDi-1	0.296932	-25
50 µM G6PDi-1	0.355113	-25
50 µM G6PDi-1	0.246308	-25
50 µM G6PDi-1	0.228728	-25
50 µM G6PDi-1	0.297394	-25
50 µM G6PDi-1	0.367808	-25
50 µM G6PDi-1	0.348156	-25
50 µM G6PDi-1	0.268268	-25
50 µM G6PDi-1	0.342289	-25
50 µM G6PDi-1	0.28352	-25
50 µM G6PDi-1	0.199518	-25
50 µM G6PDi-1	0.242936	-25
50 µM G6PDi-1	0.172237	-25
50 µM G6PDi-1	0.292741	-25
50 µM G6PDi-1	0.375809	-25
50 µM G6PDi-1	0.334888	-25
50 µM G6PDi-1	0.331432	-25
50 µM G6PDi-1	0.279765	-25
50 µM G6PDi-1	0.249067	-25
50 µM G6PDi-1	0.27258	-25
DMSO	0.216643	-20
DMSO	0.145877	-20
DMSO	0.221458	-20
DMSO	0.180373	-20
DMSO	0.233531	-20
DMSO	0.301261	-20
DMSO	0.214256	-20
DMSO	0.32917	-20
DMSO	0.281428	-20
DMSO	0.218857	-20
DMSO	0.215194	-20
DMSO	0.245922	-20
DMSO	0.303845	-20
DMSO	0.32253	-20
DMSO	0.249062	-20
DMSO	0.249101	-20
DMSO	0.28514	-20
10 µM G6PDi-1	0.236627	-20
10 µM G6PDi-1	0.252429	-20
10 µM G6PDi-1	0.284856	-20
10 µM G6PDi-1	0.295249	-20
10 µM G6PDi-1	0.295968	-20
10 µM G6PDi-1	0.273057	-20
10 µM G6PDi-1	0.34762	-20
10 µM G6PDi-1	0.309906	-20
10 µM G6PDi-1	0.33523	-20
10 µM G6PDi-1	0.208194	-20
10 µM G6PDi-1	0.272463	-20
10 µM G6PDi-1	0.297987	-20
10 µM G6PDi-1	0.328222	-20
10 µM G6PDi-1	0.242052	-20
10 µM G6PDi-1	0.377371	-20
10 µM G6PDi-1	0.24326	-20
10 µM G6PDi-1	0.218308	-20
10 µM G6PDi-1	0.232907	-20
10 µM G6PDi-1	0.321413	-20
10 µM G6PDi-1	0.242615	-20
[truncated: 9,156 more rows]

## Sheet: Fig. 5f
Sample	R	Time (min)		Stats
DMSO	0.27137	-60
DMSO	0.68051	-60		Sample	Time	Mean	SEM	n
DMSO	0.311675	-60		10 µM G6PDi-1	-60	0.28778	0.00865974	30
DMSO	0.223789	-60		10 µM G6PDi-1	-55	0.282195	0.00857852	31
DMSO	0.327582	-60		10 µM G6PDi-1	-50	0.277347	0.00852153	27
DMSO	0.323419	-60		10 µM G6PDi-1	-45	0.271819	0.00876384	26
DMSO	0.34954	-60		10 µM G6PDi-1	-40	0.266053	0.00863537	25
DMSO	0.209105	-60		10 µM G6PDi-1	-35	0.268316	0.00962622	25
DMSO	0.234537	-60		10 µM G6PDi-1	-30	0.265845	0.00954646	26
DMSO	0.328413	-60		10 µM G6PDi-1	-25	0.254718	0.00797833	24
DMSO	0.303599	-60		10 µM G6PDi-1	-20	0.25518	0.00933838	24
DMSO	0.387019	-60		10 µM G6PDi-1	-15	0.252526	0.00910395	26
DMSO	0.267123	-60		10 µM G6PDi-1	-10	0.249239	0.00711606	25
DMSO	0.297027	-60		10 µM G6PDi-1	-5	0.248176	0.00901914	23
DMSO	0.259176	-60		10 µM G6PDi-1	0	0.243035	0.00682397	23
DMSO	0.294524	-60		10 µM G6PDi-1	5	0.271471	0.0097838	29
DMSO	0.288037	-60		10 µM G6PDi-1	10	0.266339	0.00880705	27
DMSO	0.290024	-60		10 µM G6PDi-1	15	0.267441	0.0103265	26
10 µM G6PDi-1	0.281221	-60		10 µM G6PDi-1	20	0.264915	0.0095791	27
10 µM G6PDi-1	0.228663	-60		10 µM G6PDi-1	25	0.265229	0.00996987	25
10 µM G6PDi-1	0.26951	-60		10 µM G6PDi-1	30	0.259005	0.00883197	24
10 µM G6PDi-1	0.299817	-60		10 µM G6PDi-1	35	0.251175	0.00903643	22
10 µM G6PDi-1	0.291852	-60		10 µM G6PDi-1	40	0.250298	0.00835392	22
10 µM G6PDi-1	0.372664	-60		10 µM G6PDi-1	45	0.247667	0.00824791	22
10 µM G6PDi-1	0.231159	-60		10 µM G6PDi-1	50	0.245938	0.00817017	23
10 µM G6PDi-1	0.313115	-60		10 µM G6PDi-1	55	0.246321	0.00833558	25
10 µM G6PDi-1	0.296481	-60		10 µM G6PDi-1	60	0.243092	0.00881643	22
10 µM G6PDi-1	0.349297	-60		10 µM G6PDi-1	65	0.235499	0.00785715	22
10 µM G6PDi-1	0.250644	-60		10 µM G6PDi-1	70	0.23134	0.0106686	18
10 µM G6PDi-1	0.308471	-60		10 µM G6PDi-1	75	0.231419	0.0110364	16
50 µM G6PDi-1	0.275099	-60		10 µM G6PDi-1	80	0.223829	0.0111577	15
50 µM G6PDi-1	0.275905	-60		10 µM G6PDi-1	85	0.226541	0.0120917	16
50 µM G6PDi-1	0.211714	-60		10 µM G6PDi-1	90	0.233567	0.0125507	17
50 µM G6PDi-1	0.175733	-60		10 µM G6PDi-1	95	0.235608	0.0124697	18
50 µM G6PDi-1	0.262803	-60		10 µM G6PDi-1	100	0.236612	0.0125032	18
50 µM G6PDi-1	0.306084	-60		10 µM G6PDi-1	105	0.231935	0.0127409	16
50 µM G6PDi-1	0.30637	-60		10 µM G6PDi-1	110	0.232762	0.0124109	17
50 µM G6PDi-1	0.361213	-60		10 µM G6PDi-1	115	0.257869	0.0176334	12
50 µM G6PDi-1	0.305427	-60		10 µM G6PDi-1	120	0.25591	0.0185173	10
50 µM G6PDi-1	0.237786	-60		10 µM G6PDi-1	125	0.256647	0.0185979	10
50 µM G6PDi-1	0.251938	-60		10 µM G6PDi-1	130	0.253633	0.0199148	10
50 µM G6PDi-1	0.344395	-60		10 µM G6PDi-1	135	0.262602	0.0205897	9
50 µM G6PDi-1	0.305085	-60		10 µM G6PDi-1	140	0.264673	0.0204933	9
50 µM G6PDi-1	0.307727	-60		10 µM G6PDi-1	145	0.264751	0.0205243	9
50 µM G6PDi-1	0.382176	-60		10 µM G6PDi-1	150	0.267906	0.0202761	9
DMSO	0.289363	-60		10 µM G6PDi-1	155	0.276978	0.0224251	8
DMSO	0.29047	-60		10 µM G6PDi-1	160	0.261914	0.0229635	9
DMSO	0.228679	-60		10 µM G6PDi-1	165	0.290225	0.0268454	7
DMSO	0.365195	-60		10 µM G6PDi-1	170	0.276735	0.0271358	8
DMSO	0.262933	-60		10 µM G6PDi-1	175	0.275098	0.0257563	9
DMSO	0.351175	-60		10 µM G6PDi-1	180	0.28691	0.0293316	8
DMSO	0.27286	-60		10 µM G6PDi-1	185	0.287008	0.0269649	9
DMSO	0.211591	-60		10 µM G6PDi-1	190	0.297458	0.0308658	8
DMSO	0.210164	-60		10 µM G6PDi-1	195	0.30265	0.032106	8
DMSO	0.224177	-60		10 µM G6PDi-1	200	0.306773	0.029065	9
DMSO	0.209514	-60		10 µM G6PDi-1	205	0.313063	0.0297495	9
10 µM G6PDi-1	0.308566	-60		10 µM G6PDi-1	210	0.314069	0.0275575	10
10 µM G6PDi-1	0.399134	-60		10 µM G6PDi-1	215	0.324839	0.030299	9
10 µM G6PDi-1	0.275387	-60		10 µM G6PDi-1	220	0.324304	0.0283476	10
10 µM G6PDi-1	0.35005	-60		10 µM G6PDi-1	225	0.328322	0.0287217	10
10 µM G6PDi-1	0.233336	-60		10 µM G6PDi-1	230	0.326295	0.027116	11
10 µM G6PDi-1	0.231703	-60		10 µM G6PDi-1	235	0.335983	0.0292777	10
10 µM G6PDi-1	0.370246	-60		10 µM G6PDi-1	240	0.336323	0.0267883	11
10 µM G6PDi-1	0.247348	-60		50 µM G6PDi-1	-60	0.286093	0.00763273	35
10 µM G6PDi-1	0.288023	-60		50 µM G6PDi-1	-55	0.292032	0.00832419	37
10 µM G6PDi-1	0.249316	-60		50 µM G6PDi-1	-50	0.282726	0.00775874	36
50 µM G6PDi-1	0.340366	-60		50 µM G6PDi-1	-45	0.27419	0.00730297	33
50 µM G6PDi-1	0.299827	-60		50 µM G6PDi-1	-40	0.27216	0.00732364	36
50 µM G6PDi-1	0.296374	-60		50 µM G6PDi-1	-35	0.264605	0.00714746	33
50 µM G6PDi-1	0.28548	-60		50 µM G6PDi-1	-30	0.263497	0.00732974	33
50 µM G6PDi-1	0.274486	-60		50 µM G6PDi-1	-25	0.261388	0.00706938	34
50 µM G6PDi-1	0.30107	-60		50 µM G6PDi-1	-20	0.256619	0.00715336	32
50 µM G6PDi-1	0.281376	-60		50 µM G6PDi-1	-15	0.256858	0.0076656	31
50 µM G6PDi-1	0.272524	-60		50 µM G6PDi-1	-10	0.252906	0.00740862	31
50 µM G6PDi-1	0.256941	-60		50 µM G6PDi-1	-5	0.249552	0.00787068	28
50 µM G6PDi-1	0.233458	-60		50 µM G6PDi-1	0	0.254635	0.00770405	28
50 µM G6PDi-1	0.298772	-60		50 µM G6PDi-1	5	0.301246	0.010715	32
50 µM G6PDi-1	0.258404	-60		50 µM G6PDi-1	10	0.30402	0.0115703	32
DMSO	0.2883	-60		50 µM G6PDi-1	15	0.302579	0.0101925	30
DMSO	0.24793	-60		50 µM G6PDi-1	20	0.304985	0.0107283	30
DMSO	0.21368	-60		50 µM G6PDi-1	25	0.302194	0.00978424	26
DMSO	0.311254	-60		50 µM G6PDi-1	30	0.308524	0.00869596	28
DMSO	0.276347	-60		50 µM G6PDi-1	35	0.305407	0.00869152	29
DMSO	0.238807	-60		50 µM G6PDi-1	40	0.306247	0.00872262	26
DMSO	0.296564	-60		50 µM G6PDi-1	45	0.305928	0.00909619	26
DMSO	0.184877	-60		50 µM G6PDi-1	50	0.305136	0.00962172	25
10 µM G6PDi-1	0.280178	-60		50 µM G6PDi-1	55	0.297488	0.00965243	23
10 µM G6PDi-1	0.230236	-60		50 µM G6PDi-1	60	0.298396	0.0100027	22
10 µM G6PDi-1	0.259047	-60		50 µM G6PDi-1	65	0.294511	0.00969063	21
10 µM G6PDi-1	0.321249	-60		50 µM G6PDi-1	70	0.292195	0.00984062	20
10 µM G6PDi-1	0.235007	-60		50 µM G6PDi-1	75	0.299335	0.00961349	23
10 µM G6PDi-1	0.326866	-60		50 µM G6PDi-1	80	0.29432	0.00972694	20
10 µM G6PDi-1	0.243485	-60		50 µM G6PDi-1	85	0.295807	0.0106774	19
10 µM G6PDi-1	0.291321	-60		50 µM G6PDi-1	90	0.289035	0.0102759	17
50 µM G6PDi-1	0.245077	-60		50 µM G6PDi-1	95	0.290918	0.0107672	17
50 µM G6PDi-1	0.304505	-60		50 µM G6PDi-1	100	0.2948	0.0125388	15
50 µM G6PDi-1	0.303147	-60		50 µM G6PDi-1	105	0.306584	0.0149552	15
50 µM G6PDi-1	0.354198	-60		50 µM G6PDi-1	110	0.319897	0.0141289	14
50 µM G6PDi-1	0.18594	-60		50 µM G6PDi-1	115	0.326628	0.0140438	15
50 µM G6PDi-1	0.292758	-60		50 µM G6PDi-1	120	0.331434	0.0136123	15
50 µM G6PDi-1	0.326614	-60		50 µM G6PDi-1	125	0.340092	0.0147347	15
50 µM G6PDi-1	0.292477	-60		50 µM G6PDi-1	130	0.346675	0.0165242	15
DMSO	0.263261	-55		50 µM G6PDi-1	135	0.351089	0.0174963	13
DMSO	0.672884	-55		50 µM G6PDi-1	140	0.353615	0.017753	14
DMSO	0.304162	-55		50 µM G6PDi-1	145	0.371256	0.0209199	14
DMSO	0.217474	-55		50 µM G6PDi-1	150	0.375743	0.0208807	14
DMSO	0.32786	-55		50 µM G6PDi-1	155	0.37194	0.0208935	16
DMSO	0.316029	-55		50 µM G6PDi-1	160	0.379164	0.0210562	14
DMSO	0.342006	-55		50 µM G6PDi-1	165	0.389022	0.0203359	16
DMSO	0.338145	-55		50 µM G6PDi-1	170	0.394598	0.0208791	16
DMSO	0.207182	-55		50 µM G6PDi-1	175	0.401642	0.0198703	17
DMSO	0.217885	-55		50 µM G6PDi-1	180	0.405277	0.0199297	17
DMSO	0.319828	-55		50 µM G6PDi-1	185	0.410629	0.0207107	16
DMSO	0.293046	-55		50 µM G6PDi-1	190	0.417609	0.0200862	17
DMSO	0.374535	-55		50 µM G6PDi-1	195	0.421499	0.0213783	16
DMSO	0.253769	-55		50 µM G6PDi-1	200	0.422452	0.0203772	16
DMSO	0.290114	-55		50 µM G6PDi-1	205	0.428354	0.0203379	16
DMSO	0.257264	-55		50 µM G6PDi-1	210	0.433219	0.0203366	16
DMSO	0.278794	-55		50 µM G6PDi-1	215	0.443258	0.0213292	15
DMSO	0.286035	-55		50 µM G6PDi-1	220	0.434313	0.0216999	17
DMSO	0.282287	-55		50 µM G6PDi-1	225	0.449529	0.020627	16
10 µM G6PDi-1	0.270155	-55		50 µM G6PDi-1	230	0.448325	0.0229442	16
10 µM G6PDi-1	0.222705	-55		50 µM G6PDi-1	235	0.449392	0.0218333	17
10 µM G6PDi-1	0.26109	-55		50 µM G6PDi-1	240	0.455009	0.0216551	17
10 µM G6PDi-1	0.284684	-55		DMSO	-60	0.287036	0.0135665	37
10 µM G6PDi-1	0.331131	-55		DMSO	-55	0.280772	0.0127298	39
10 µM G6PDi-1	0.284015	-55		DMSO	-50	0.274992	0.0132827	37
10 µM G6PDi-1	0.373905	-55		DMSO	-45	0.265322	0.0139902	35
10 µM G6PDi-1	0.230245	-55		DMSO	-40	0.267219	0.0136136	35
10 µM G6PDi-1	0.297573	-55		DMSO	-35	0.267611	0.0137565	35
10 µM G6PDi-1	0.286161	-55		DMSO	-30	0.26741	0.0138497	34
10 µM G6PDi-1	0.339939	-55		DMSO	-25	0.263552	0.0133348	35
10 µM G6PDi-1	0.239415	-55		DMSO	-20	0.263065	0.0129226	36
10 µM G6PDi-1	0.297203	-55		DMSO	-15	0.262672	0.0136212	34
50 µM G6PDi-1	0.269142	-55		DMSO	-10	0.262314	0.013118	33
50 µM G6PDi-1	0.275175	-55		DMSO	-5	0.258175	0.0139618	31
50 µM G6PDi-1	0.208356	-55		DMSO	0	0.268569	0.0182175	31
50 µM G6PDi-1	0.259419	-55		DMSO	5	0.260999	0.0152349	37
50 µM G6PDi-1	0.303988	-55		DMSO	10	0.264145	0.014797	38
50 µM G6PDi-1	0.294505	-55		DMSO	15	0.265115	0.0174726	37
50 µM G6PDi-1	0.425619	-55		DMSO	20	0.260841	0.0167445	37
50 µM G6PDi-1	0.353739	-55		DMSO	25	0.250303	0.0139294	35
50 µM G6PDi-1	0.225769	-55		DMSO	30	0.247507	0.0145747	33
50 µM G6PDi-1	0.244525	-55		DMSO	35	0.244053	0.013981	33
50 µM G6PDi-1	0.338783	-55		DMSO	40	0.245359	0.0135475	34
50 µM G6PDi-1	0.303461	-55		DMSO	45	0.245205	0.0155807	29
50 µM G6PDi-1	0.383498	-55		DMSO	50	0.244699	0.0148563	30
50 µM G6PDi-1	0.302995	-55		DMSO	55	0.241515	0.0153244	28
50 µM G6PDi-1	0.376359	-55		DMSO	60	0.240611	0.0153302	28
DMSO	0.281406	-55		DMSO	65	0.240527	0.0158163	27
DMSO	0.282104	-55		DMSO	70	0.237311	0.0147282	29
DMSO	0.220088	-55		DMSO	75	0.240634	0.0165107	26
DMSO	0.260884	-55		DMSO	80	0.233588	0.0172251	24
DMSO	0.350559	-55		DMSO	85	0.237439	0.0172275	24
DMSO	0.266454	-55		DMSO	90	0.240893	0.0176565	24
DMSO	0.208086	-55		DMSO	95	0.236352	0.017483	24
DMSO	0.203373	-55		DMSO	100	0.233407	0.0181377	23
DMSO	0.272247	-55		DMSO	105	0.23414	0.0198796	21
DMSO	0.216326	-55		DMSO	110	0.234926	0.0243875	17
DMSO	0.205306	-55		DMSO	115	0.231771	0.0223726	19
10 µM G6PDi-1	0.307152	-55		DMSO	120	0.233847	0.0237579	18
10 µM G6PDi-1	0.388432	-55		DMSO	125	0.231073	0.0251591	17
10 µM G6PDi-1	0.26401	-55		DMSO	130	0.234569	0.0254475	17
10 µM G6PDi-1	0.347881	-55		DMSO	135	0.226501	0.0252809	16
10 µM G6PDi-1	0.225488	-55		DMSO	140	0.223322	0.028162	14
10 µM G6PDi-1	0.224871	-55		DMSO	145	0.220813	0.0326754	12
10 µM G6PDi-1	0.361544	-55		DMSO	150	0.224008	0.035675	11
10 µM G6PDi-1	0.232333	-55		DMSO	155	0.223154	0.0363808	11
10 µM G6PDi-1	0.29446	-55		DMSO	160	0.239282	0.0322717	12
10 µM G6PDi-1	0.258185	-55		DMSO	165	0.241925	0.0324076	12
50 µM G6PDi-1	0.332055	-55		DMSO	170	0.250139	0.0350278	11
50 µM G6PDi-1	0.295576	-55		DMSO	175	0.254978	0.0348734	11
50 µM G6PDi-1	0.290211	-55		DMSO	180	0.251278	0.0326457	12
50 µM G6PDi-1	0.281461	-55		DMSO	185	0.274493	0.0410303	9
50 µM G6PDi-1	0.269339	-55		DMSO	190	0.27105	0.0372933	10
50 µM G6PDi-1	0.292426	-55		DMSO	195	0.271709	0.0421111	8
50 µM G6PDi-1	0.32619	-55		DMSO	200	0.267973	0.0378546	9
50 µM G6PDi-1	0.268315	-55		DMSO	205	0.276007	0.0423513	8
50 µM G6PDi-1	0.266917	-55		DMSO	210	0.295999	0.0450086	8
50 µM G6PDi-1	0.246399	-55		DMSO	215	0.304328	0.0403979	10
50 µM G6PDi-1	0.222355	-55		DMSO	220	0.305911	0.0364806	11
50 µM G6PDi-1	0.292575	-55		DMSO	225	0.317224	0.0392619	10
50 µM G6PDi-1	0.261375	-55		DMSO	230	0.311132	0.0360364	11
DMSO	0.288324	-55		DMSO	235	0.302526	0.0377964	10
DMSO	0.237582	-55		DMSO	240	0.284141	0.0366315	9
DMSO	0.316069	-55
DMSO	0.207648	-55
DMSO	0.303612	-55
DMSO	0.273606	-55
DMSO	0.236629	-55
DMSO	0.287909	-55
DMSO	0.189323	-55
10 µM G6PDi-1	0.269445	-55
10 µM G6PDi-1	0.225004	-55
10 µM G6PDi-1	0.248688	-55
10 µM G6PDi-1	0.317205	-55
10 µM G6PDi-1	0.22625	-55
10 µM G6PDi-1	0.324181	-55
10 µM G6PDi-1	0.238912	-55
10 µM G6PDi-1	0.275779	-55
50 µM G6PDi-1	0.363103	-55
50 µM G6PDi-1	0.233235	-55
50 µM G6PDi-1	0.297949	-55
50 µM G6PDi-1	0.294595	-55
50 µM G6PDi-1	0.342662	-55
50 µM G6PDi-1	0.183592	-55
50 µM G6PDi-1	0.289966	-55
50 µM G6PDi-1	0.32382	-55
50 µM G6PDi-1	0.265745	-55
DMSO	0.258144	-50
DMSO	0.666089	-50
DMSO	0.298774	-50
DMSO	0.210812	-50
DMSO	0.330518	-50
DMSO	0.31424	-50
DMSO	0.334309	-50
DMSO	0.329891	-50
DMSO	0.203003	-50
DMSO	0.205141	-50
DMSO	0.284903	-50
DMSO	0.362547	-50
DMSO	0.243629	-50
DMSO	0.28605	-50
DMSO	0.255943	-50
DMSO	0.279457	-50
DMSO	0.277335	-50
10 µM G6PDi-1	0.255961	-50
10 µM G6PDi-1	0.218406	-50
10 µM G6PDi-1	0.258945	-50
10 µM G6PDi-1	0.276931	-50
10 µM G6PDi-1	0.321727	-50
10 µM G6PDi-1	0.275167	-50
10 µM G6PDi-1	0.220346	-50
10 µM G6PDi-1	0.297633	-50
10 µM G6PDi-1	0.276563	-50
10 µM G6PDi-1	0.330133	-50
10 µM G6PDi-1	0.233544	-50
10 µM G6PDi-1	0.290632	-50
50 µM G6PDi-1	0.26723	-50
50 µM G6PDi-1	0.261145	-50
50 µM G6PDi-1	0.203511	-50
50 µM G6PDi-1	0.251586	-50
50 µM G6PDi-1	0.302814	-50
50 µM G6PDi-1	0.282341	-50
50 µM G6PDi-1	0.33386	-50
50 µM G6PDi-1	0.221465	-50
50 µM G6PDi-1	0.232455	-50
50 µM G6PDi-1	0.334318	-50
50 µM G6PDi-1	0.306152	-50
50 µM G6PDi-1	0.384674	-50
50 µM G6PDi-1	0.292077	-50
50 µM G6PDi-1	0.372726	-50
DMSO	0.274685	-50
DMSO	0.268891	-50
DMSO	0.21642	-50
DMSO	0.259934	-50
DMSO	0.346762	-50
DMSO	0.261861	-50
DMSO	0.204612	-50
DMSO	0.206234	-50
DMSO	0.276994	-50
DMSO	0.212265	-50
DMSO	0.200076	-50
10 µM G6PDi-1	0.30403	-50
10 µM G6PDi-1	0.372781	-50
10 µM G6PDi-1	0.257357	-50
10 µM G6PDi-1	0.3414	-50
10 µM G6PDi-1	0.359472	-50
10 µM G6PDi-1	0.229312	-50
10 µM G6PDi-1	0.284592	-50
10 µM G6PDi-1	0.254564	-50
50 µM G6PDi-1	0.326377	-50
50 µM G6PDi-1	0.294283	-50
50 µM G6PDi-1	0.273841	-50
50 µM G6PDi-1	0.276725	-50
50 µM G6PDi-1	0.261813	-50
50 µM G6PDi-1	0.286047	-50
50 µM G6PDi-1	0.334154	-50
50 µM G6PDi-1	0.257628	-50
50 µM G6PDi-1	0.260947	-50
50 µM G6PDi-1	0.248807	-50
50 µM G6PDi-1	0.215469	-50
50 µM G6PDi-1	0.287575	-50
50 µM G6PDi-1	0.257552	-50
DMSO	0.288815	-50
DMSO	0.233647	-50
DMSO	0.307991	-50
DMSO	0.20539	-50
DMSO	0.301878	-50
DMSO	0.271621	-50
DMSO	0.221751	-50
DMSO	0.282153	-50
DMSO	0.191923	-50
10 µM G6PDi-1	0.262177	-50
10 µM G6PDi-1	0.221054	-50
10 µM G6PDi-1	0.305437	-50
10 µM G6PDi-1	0.216534	-50
10 µM G6PDi-1	0.323812	-50
10 µM G6PDi-1	0.231282	-50
10 µM G6PDi-1	0.268588	-50
50 µM G6PDi-1	0.357733	-50
50 µM G6PDi-1	0.22629	-50
50 µM G6PDi-1	0.292686	-50
50 µM G6PDi-1	0.28918	-50
50 µM G6PDi-1	0.333984	-50
50 µM G6PDi-1	0.180286	-50
50 µM G6PDi-1	0.284943	-50
50 µM G6PDi-1	0.323131	-50
50 µM G6PDi-1	0.262334	-50
DMSO	0.259415	-45
DMSO	0.662113	-45
DMSO	0.287946	-45
DMSO	0.211765	-45
DMSO	0.296843	-45
DMSO	0.304048	-45
DMSO	0.32494	-45
DMSO	0.199948	-45
DMSO	0.194092	-45
DMSO	0.284701	-45
DMSO	0.351076	-45
DMSO	0.234395	-45
DMSO	0.283755	-45
DMSO	0.252892	-45
DMSO	0.273274	-45
DMSO	0.267164	-45
DMSO	0.273359	-45
10 µM G6PDi-1	0.261154	-45
10 µM G6PDi-1	0.215076	-45
10 µM G6PDi-1	0.252099	-45
10 µM G6PDi-1	0.276293	-45
10 µM G6PDi-1	0.313816	-45
10 µM G6PDi-1	0.271226	-45
10 µM G6PDi-1	0.217004	-45
10 µM G6PDi-1	0.290279	-45
10 µM G6PDi-1	0.326558	-45
10 µM G6PDi-1	0.229534	-45
10 µM G6PDi-1	0.287321	-45
50 µM G6PDi-1	0.26419	-45
50 µM G6PDi-1	0.202402	-45
50 µM G6PDi-1	0.250393	-45
50 µM G6PDi-1	0.301583	-45
50 µM G6PDi-1	0.272447	-45
50 µM G6PDi-1	0.338316	-45
50 µM G6PDi-1	0.217037	-45
50 µM G6PDi-1	0.224976	-45
50 µM G6PDi-1	0.325582	-45
50 µM G6PDi-1	0.296334	-45
50 µM G6PDi-1	0.287784	-45
DMSO	0.256103	-45
DMSO	0.209648	-45
DMSO	0.25798	-45
DMSO	0.345123	-45
DMSO	0.257532	-45
DMSO	0.201995	-45
DMSO	0.205082	-45
DMSO	0.27969	-45
DMSO	0.209273	-45
DMSO	0.197297	-45
10 µM G6PDi-1	0.298905	-45
10 µM G6PDi-1	0.359829	-45
10 µM G6PDi-1	0.256446	-45
10 µM G6PDi-1	0.335204	-45
10 µM G6PDi-1	0.21715	-45
10 µM G6PDi-1	0.350696	-45
10 µM G6PDi-1	0.241125	-45
10 µM G6PDi-1	0.285979	-45
50 µM G6PDi-1	0.319053	-45
50 µM G6PDi-1	0.289959	-45
50 µM G6PDi-1	0.260803	-45
50 µM G6PDi-1	0.273553	-45
50 µM G6PDi-1	0.25694	-45
50 µM G6PDi-1	0.275297	-45
50 µM G6PDi-1	0.32582	-45
50 µM G6PDi-1	0.257664	-45
50 µM G6PDi-1	0.242916	-45
50 µM G6PDi-1	0.209311	-45
50 µM G6PDi-1	0.277831	-45
50 µM G6PDi-1	0.255128	-45
DMSO	0.281867	-45
DMSO	0.226652	-45
DMSO	0.19923	-45
DMSO	0.28806	-45
DMSO	0.273491	-45
DMSO	0.163931	-45
DMSO	0.276542	-45
DMSO	0.19504	-45
10 µM G6PDi-1	0.254696	-45
10 µM G6PDi-1	0.213352	-45
10 µM G6PDi-1	0.301343	-45
10 µM G6PDi-1	0.204925	-45
10 µM G6PDi-1	0.311225	-45
10 µM G6PDi-1	0.223356	-45
10 µM G6PDi-1	0.272708	-45
50 µM G6PDi-1	0.356158	-45
50 µM G6PDi-1	0.218112	-45
50 µM G6PDi-1	0.286334	-45
50 µM G6PDi-1	0.282803	-45
50 µM G6PDi-1	0.325344	-45
50 µM G6PDi-1	0.177324	-45
50 µM G6PDi-1	0.310451	-45
50 µM G6PDi-1	0.278692	-45
50 µM G6PDi-1	0.318287	-45
50 µM G6PDi-1	0.269435	-45
DMSO	0.254652	-40
DMSO	0.644409	-40
DMSO	0.285413	-40
DMSO	0.214091	-40
DMSO	0.328899	-40
DMSO	0.29967	-40
DMSO	0.325437	-40
DMSO	0.195946	-40
DMSO	0.188044	-40
DMSO	0.277433	-40
DMSO	0.341664	-40
DMSO	0.225055	-40
DMSO	0.282567	-40
DMSO	0.247758	-40
DMSO	0.269628	-40
DMSO	0.266346	-40
DMSO	0.271498	-40
10 µM G6PDi-1	0.264594	-40
10 µM G6PDi-1	0.212268	-40
10 µM G6PDi-1	0.246047	-40
10 µM G6PDi-1	0.270459	-40
10 µM G6PDi-1	0.304636	-40
10 µM G6PDi-1	0.263884	-40
10 µM G6PDi-1	0.213779	-40
10 µM G6PDi-1	0.290034	-40
10 µM G6PDi-1	0.310967	-40
10 µM G6PDi-1	0.221851	-40
10 µM G6PDi-1	0.279836	-40
50 µM G6PDi-1	0.261576	-40
50 µM G6PDi-1	0.201082	-40
50 µM G6PDi-1	0.250111	-40
50 µM G6PDi-1	0.296538	-40
50 µM G6PDi-1	0.343712	-40
50 µM G6PDi-1	0.266396	-40
50 µM G6PDi-1	0.319375	-40
50 µM G6PDi-1	0.214123	-40
50 µM G6PDi-1	0.219104	-40
50 µM G6PDi-1	0.317315	-40
50 µM G6PDi-1	0.293618	-40
50 µM G6PDi-1	0.285219	-40
50 µM G6PDi-1	0.352917	-40
DMSO	0.246494	-40
DMSO	0.187989	-40
DMSO	0.33085	-40
DMSO	0.255373	-40
DMSO	0.346559	-40
DMSO	0.252417	-40
DMSO	0.202931	-40
DMSO	0.202278	-40
DMSO	0.27791	-40
DMSO	0.203872	-40
DMSO	0.1957	-40
10 µM G6PDi-1	0.234726	-40
10 µM G6PDi-1	0.347562	-40
10 µM G6PDi-1	0.250087	-40
10 µM G6PDi-1	0.331334	-40
10 µM G6PDi-1	0.342968	-40
10 µM G6PDi-1	0.23239	-40
10 µM G6PDi-1	0.280975	-40
50 µM G6PDi-1	0.35717	-40
50 µM G6PDi-1	0.311783	-40
50 µM G6PDi-1	0.286842	-40
50 µM G6PDi-1	0.252282	-40
50 µM G6PDi-1	0.267362	-40
50 µM G6PDi-1	0.244866	-40
50 µM G6PDi-1	0.2712	-40
50 µM G6PDi-1	0.305186	-40
50 µM G6PDi-1	0.24337	-40
50 µM G6PDi-1	0.251675	-40
50 µM G6PDi-1	0.225778	-40
50 µM G6PDi-1	0.200133	-40
50 µM G6PDi-1	0.268355	-40
50 µM G6PDi-1	0.253071	-40
DMSO	0.283526	-40
DMSO	0.222976	-40
DMSO	0.194916	-40
DMSO	0.283719	-40
DMSO	0.27393	-40
DMSO	0.272594	-40
DMSO	0.200134	-40
10 µM G6PDi-1	0.248109	-40
10 µM G6PDi-1	0.209138	-40
10 µM G6PDi-1	0.298521	-40
10 µM G6PDi-1	0.201456	-40
10 µM G6PDi-1	0.309949	-40
10 µM G6PDi-1	0.217755	-40
10 µM G6PDi-1	0.267998	-40
50 µM G6PDi-1	0.215083	-40
50 µM G6PDi-1	0.27743	-40
50 µM G6PDi-1	0.275404	-40
50 µM G6PDi-1	0.32113	-40
50 µM G6PDi-1	0.176771	-40
50 µM G6PDi-1	0.310617	-40
50 µM G6PDi-1	0.278663	-40
50 µM G6PDi-1	0.316773	-40
50 µM G6PDi-1	0.265735	-40
DMSO	0.255598	-35
DMSO	0.639242	-35
DMSO	0.282176	-35
DMSO	0.184536	-35
DMSO	0.326103	-35
DMSO	0.287978	-35
DMSO	0.319279	-35
DMSO	0.309683	-35
DMSO	0.193591	-35
DMSO	0.275656	-35
DMSO	0.329114	-35
DMSO	0.220271	-35
DMSO	0.278728	-35
DMSO	0.241222	-35
DMSO	0.26417	-35
DMSO	0.258937	-35
DMSO	0.273463	-35
10 µM G6PDi-1	0.263735	-35
10 µM G6PDi-1	0.213227	-35
10 µM G6PDi-1	0.241242	-35
10 µM G6PDi-1	0.260865	-35
10 µM G6PDi-1	0.301423	-35
10 µM G6PDi-1	0.25937	-35
10 µM G6PDi-1	0.393758	-35
10 µM G6PDi-1	0.210962	-35
10 µM G6PDi-1	0.274857	-35
10 µM G6PDi-1	0.304428	-35
10 µM G6PDi-1	0.218889	-35
10 µM G6PDi-1	0.277168	-35
50 µM G6PDi-1	0.259043	-35
50 µM G6PDi-1	0.197232	-35
50 µM G6PDi-1	0.246165	-35
50 µM G6PDi-1	0.299131	-35
50 µM G6PDi-1	0.336546	-35
50 µM G6PDi-1	0.259331	-35
50 µM G6PDi-1	0.324473	-35
50 µM G6PDi-1	0.20889	-35
50 µM G6PDi-1	0.213519	-35
50 µM G6PDi-1	0.290276	-35
50 µM G6PDi-1	0.276841	-35
50 µM G6PDi-1	0.341028	-35
DMSO	0.239866	-35
DMSO	0.150595	-35
DMSO	0.254287	-35
DMSO	0.345663	-35
DMSO	0.251902	-35
DMSO	0.201719	-35
DMSO	0.203747	-35
DMSO	0.347324	-35
DMSO	0.205864	-35
DMSO	0.193055	-35
10 µM G6PDi-1	0.335117	-35
10 µM G6PDi-1	0.25011	-35
10 µM G6PDi-1	0.323709	-35
10 µM G6PDi-1	0.336221	-35
10 µM G6PDi-1	0.233663	-35
10 µM G6PDi-1	0.276791	-35
50 µM G6PDi-1	0.308014	-35
50 µM G6PDi-1	0.281843	-35
50 µM G6PDi-1	0.25026	-35
50 µM G6PDi-1	0.265527	-35
50 µM G6PDi-1	0.244704	-35
50 µM G6PDi-1	0.258687	-35
50 µM G6PDi-1	0.293642	-35
50 µM G6PDi-1	0.238304	-35
50 µM G6PDi-1	0.250041	-35
50 µM G6PDi-1	0.196242	-35
50 µM G6PDi-1	0.267086	-35
50 µM G6PDi-1	0.252961	-35
DMSO	0.284473	-35
DMSO	0.220717	-35
DMSO	0.304627	-35
DMSO	0.193151	-35
DMSO	0.283987	-35
DMSO	0.272695	-35
DMSO	0.270326	-35
DMSO	0.202651	-35
10 µM G6PDi-1	0.242755	-35
10 µM G6PDi-1	0.208013	-35
10 µM G6PDi-1	0.295935	-35
10 µM G6PDi-1	0.200156	-35
10 µM G6PDi-1	0.305595	-35
10 µM G6PDi-1	0.215037	-35
10 µM G6PDi-1	0.264862	-35
50 µM G6PDi-1	0.299517	-35
50 µM G6PDi-1	0.211546	-35
50 µM G6PDi-1	0.269714	-35
50 µM G6PDi-1	0.270949	-35
50 µM G6PDi-1	0.175133	-35
50 µM G6PDi-1	0.314554	-35
50 µM G6PDi-1	0.254771	-35
50 µM G6PDi-1	0.315574	-35
50 µM G6PDi-1	0.26042	-35
DMSO	0.254267	-30
DMSO	0.635751	-30
DMSO	0.275717	-30
DMSO	0.156526	-30
DMSO	0.326184	-30
DMSO	0.288036	-30
DMSO	0.315698	-30
DMSO	0.305961	-30
DMSO	0.193738	-30
DMSO	0.297763	-30
DMSO	0.270608	-30
DMSO	0.323528	-30
DMSO	0.214539	-30
DMSO	0.264112	-30
DMSO	0.232556	-30
DMSO	0.261164	-30
DMSO	0.257845	-30
DMSO	0.271924	-30
10 µM G6PDi-1	0.265672	-30
10 µM G6PDi-1	0.213276	-30
10 µM G6PDi-1	0.236867	-30
10 µM G6PDi-1	0.254886	-30
10 µM G6PDi-1	0.294379	-30
10 µM G6PDi-1	0.255923	-30
10 µM G6PDi-1	0.209855	-30
10 µM G6PDi-1	0.274435	-30
10 µM G6PDi-1	0.254974	-30
10 µM G6PDi-1	0.295787	-30
10 µM G6PDi-1	0.215616	-30
10 µM G6PDi-1	0.272982	-30
50 µM G6PDi-1	0.256614	-30
50 µM G6PDi-1	0.195537	-30
50 µM G6PDi-1	0.241585	-30
50 µM G6PDi-1	0.295551	-30
50 µM G6PDi-1	0.337489	-30
50 µM G6PDi-1	0.252468	-30
50 µM G6PDi-1	0.338107	-30
50 µM G6PDi-1	0.317877	-30
50 µM G6PDi-1	0.205694	-30
50 µM G6PDi-1	0.208992	-30
50 µM G6PDi-1	0.280259	-30
50 µM G6PDi-1	0.275841	-30
50 µM G6PDi-1	0.334898	-30
DMSO	0.230688	-30
DMSO	0.254847	-30
DMSO	0.34154	-30
DMSO	0.25227	-30
DMSO	0.198217	-30
DMSO	0.205738	-30
DMSO	0.354157	-30
DMSO	0.206683	-30
DMSO	0.188851	-30
10 µM G6PDi-1	0.323601	-30
10 µM G6PDi-1	0.253389	-30
10 µM G6PDi-1	0.320287	-30
10 µM G6PDi-1	0.412691	-30
10 µM G6PDi-1	0.333105	-30
10 µM G6PDi-1	0.235905	-30
10 µM G6PDi-1	0.276087	-30
50 µM G6PDi-1	0.302914	-30
50 µM G6PDi-1	0.279061	-30
50 µM G6PDi-1	0.251223	-30
50 µM G6PDi-1	0.259329	-30
50 µM G6PDi-1	0.244532	-30
50 µM G6PDi-1	0.252618	-30
50 µM G6PDi-1	0.280756	-30
50 µM G6PDi-1	0.248622	-30
50 µM G6PDi-1	0.191429	-30
50 µM G6PDi-1	0.257351	-30
50 µM G6PDi-1	0.249181	-30
DMSO	0.282986	-30
DMSO	0.214686	-30
DMSO	0.190459	-30
DMSO	0.278327	-30
DMSO	0.269985	-30
DMSO	0.267048	-30
DMSO	0.209551	-30
10 µM G6PDi-1	0.233737	-30
10 µM G6PDi-1	0.204636	-30
10 µM G6PDi-1	0.296958	-30
10 µM G6PDi-1	0.197301	-30
10 µM G6PDi-1	0.301766	-30
10 µM G6PDi-1	0.215713	-30
10 µM G6PDi-1	0.262142	-30
50 µM G6PDi-1	0.30059	-30
50 µM G6PDi-1	0.207268	-30
50 µM G6PDi-1	0.267017	-30
50 µM G6PDi-1	0.266782	-30
50 µM G6PDi-1	0.17479	-30
50 µM G6PDi-1	0.30085	-30
50 µM G6PDi-1	0.254504	-30
50 µM G6PDi-1	0.31063	-30
50 µM G6PDi-1	0.255045	-30
DMSO	0.2489	-25
DMSO	0.632419	-25
DMSO	0.267294	-25
DMSO	0.144707	-25
DMSO	0.284605	-25
DMSO	0.278014	-25
DMSO	0.31354	-25
DMSO	0.304805	-25
DMSO	0.191246	-25
DMSO	0.266854	-25
DMSO	0.312217	-25
DMSO	0.211836	-25
DMSO	0.263294	-25
DMSO	0.221325	-25
DMSO	0.260929	-25
DMSO	0.264177	-25
DMSO	0.273768	-25
10 µM G6PDi-1	0.263226	-25
10 µM G6PDi-1	0.213838	-25
10 µM G6PDi-1	0.231404	-25
10 µM G6PDi-1	0.249402	-25
10 µM G6PDi-1	0.25005	-25
10 µM G6PDi-1	0.209944	-25
10 µM G6PDi-1	0.292113	-25
10 µM G6PDi-1	0.254325	-25
10 µM G6PDi-1	0.293064	-25
10 µM G6PDi-1	0.212386	-25
10 µM G6PDi-1	0.243358	-25
50 µM G6PDi-1	0.255531	-25
50 µM G6PDi-1	0.194264	-25
50 µM G6PDi-1	0.241079	-25
50 µM G6PDi-1	0.297029	-25
50 µM G6PDi-1	0.322007	-25
50 µM G6PDi-1	0.246054	-25
50 µM G6PDi-1	0.335754	-25
50 µM G6PDi-1	0.314005	-25
50 µM G6PDi-1	0.203112	-25
50 µM G6PDi-1	0.205249	-25
50 µM G6PDi-1	0.279039	-25
50 µM G6PDi-1	0.272428	-25
50 µM G6PDi-1	0.331807	-25
DMSO	0.220923	-25
DMSO	0.259554	-25
DMSO	0.335427	-25
DMSO	0.247505	-25
DMSO	0.199347	-25
DMSO	0.201368	-25
DMSO	0.353125	-25
DMSO	0.203604	-25
DMSO	0.18456	-25
10 µM G6PDi-1	0.319818	-25
10 µM G6PDi-1	0.244613	-25
10 µM G6PDi-1	0.311705	-25
10 µM G6PDi-1	0.328112	-25
10 µM G6PDi-1	0.24403	-25
10 µM G6PDi-1	0.273061	-25
50 µM G6PDi-1	0.301636	-25
50 µM G6PDi-1	0.275916	-25
50 µM G6PDi-1	0.245883	-25
50 µM G6PDi-1	0.259211	-25
50 µM G6PDi-1	0.247219	-25
50 µM G6PDi-1	0.248406	-25
50 µM G6PDi-1	0.268319	-25
50 µM G6PDi-1	0.245517	-25
50 µM G6PDi-1	0.2772	-25
50 µM G6PDi-1	0.185858	-25
50 µM G6PDi-1	0.253298	-25
50 µM G6PDi-1	0.251262	-25
DMSO	0.284123	-25
DMSO	0.217409	-25
DMSO	0.258939	-25
DMSO	0.298948	-25
DMSO	0.189588	-25
DMSO	0.275	-25
DMSO	0.267579	-25
DMSO	0.263968	-25
DMSO	0.223426	-25
10 µM G6PDi-1	0.227412	-25
10 µM G6PDi-1	0.202227	-25
10 µM G6PDi-1	0.294609	-25
10 µM G6PDi-1	0.192592	-25
10 µM G6PDi-1	0.294384	-25
10 µM G6PDi-1	0.20951	-25
10 µM G6PDi-1	0.258054	-25
50 µM G6PDi-1	0.201124	-25
50 µM G6PDi-1	0.257142	-25
50 µM G6PDi-1	0.262496	-25
50 µM G6PDi-1	0.297411	-25
50 µM G6PDi-1	0.172684	-25
50 µM G6PDi-1	0.300373	-25
50 µM G6PDi-1	0.27545	-25
50 µM G6PDi-1	0.308851	-25
50 µM G6PDi-1	0.254561	-25
DMSO	0.247914	-20
DMSO	0.628977	-20
DMSO	0.268726	-20
DMSO	0.139315	-20
DMSO	0.319601	-20
DMSO	0.277908	-20
DMSO	0.316432	-20
DMSO	0.300843	-20
DMSO	0.18794	-20
DMSO	0.259811	-20
DMSO	0.297505	-20
DMSO	0.210331	-20
DMSO	0.27362	-20
DMSO	0.214708	-20
DMSO	0.259583	-20
DMSO	0.267198	-20
DMSO	0.269229	-20
10 µM G6PDi-1	0.261926	-20
10 µM G6PDi-1	0.208716	-20
10 µM G6PDi-1	0.227924	-20
10 µM G6PDi-1	0.24752	-20
10 µM G6PDi-1	0.250678	-20
10 µM G6PDi-1	0.208733	-20
10 µM G6PDi-1	0.273105	-20
10 µM G6PDi-1	0.248074	-20
10 µM G6PDi-1	0.288736	-20
10 µM G6PDi-1	0.209232	-20
10 µM G6PDi-1	0.266763	-20
50 µM G6PDi-1	0.251456	-20
50 µM G6PDi-1	0.193632	-20
50 µM G6PDi-1	0.23852	-20
50 µM G6PDi-1	0.306742	-20
50 µM G6PDi-1	0.316578	-20
50 µM G6PDi-1	0.240424	-20
50 µM G6PDi-1	0.308715	-20
50 µM G6PDi-1	0.201226	-20
50 µM G6PDi-1	0.201659	-20
50 µM G6PDi-1	0.274847	-20
50 µM G6PDi-1	0.271386	-20
50 µM G6PDi-1	0.327742	-20
DMSO	0.244468	-20
DMSO	0.218107	-20
DMSO	0.258494	-20
DMSO	0.334153	-20
DMSO	0.245916	-20
DMSO	0.20043	-20
DMSO	0.20197	-20
DMSO	0.34904	-20
DMSO	0.208001	-20
DMSO	0.187537	-20
10 µM G6PDi-1	0.314422	-20
10 µM G6PDi-1	0.243444	-20
10 µM G6PDi-1	0.303758	-20
10 µM G6PDi-1	0.396154	-20
10 µM G6PDi-1	0.233895	-20
10 µM G6PDi-1	0.27293	-20
50 µM G6PDi-1	0.29827	-20
50 µM G6PDi-1	0.268647	-20
50 µM G6PDi-1	0.24117	-20
50 µM G6PDi-1	0.257788	-20
50 µM G6PDi-1	0.240118	-20
50 µM G6PDi-1	0.245562	-20
50 µM G6PDi-1	0.260825	-20
50 µM G6PDi-1	0.241811	-20
50 µM G6PDi-1	0.194684	-20
50 µM G6PDi-1	0.246257	-20
50 µM G6PDi-1	0.252275	-20
DMSO	0.278994	-20
DMSO	0.217065	-20
DMSO	0.251027	-20
DMSO	0.298027	-20
DMSO	0.187852	-20
DMSO	0.271311	-20
DMSO	0.263607	-20
DMSO	0.263196	-20
DMSO	0.251509	-20
10 µM G6PDi-1	0.225936	-20
10 µM G6PDi-1	0.201588	-20
10 µM G6PDi-1	0.29197	-20
10 µM G6PDi-1	0.191994	-20
10 µM G6PDi-1	0.290992	-20
10 µM G6PDi-1	0.208276	-20
10 µM G6PDi-1	0.257559	-20
50 µM G6PDi-1	0.201998	-20
50 µM G6PDi-1	0.25112	-20
50 µM G6PDi-1	0.258333	-20
50 µM G6PDi-1	0.32126	-20
50 µM G6PDi-1	0.172359	-20
50 µM G6PDi-1	0.300079	-20
50 µM G6PDi-1	0.269973	-20
50 µM G6PDi-1	0.30693	-20
50 µM G6PDi-1	0.24941	-20
DMSO	0.249531	-15
DMSO	0.622904	-15
DMSO	0.264444	-15
DMSO	0.135722	-15
DMSO	0.319698	-15
DMSO	0.282409	-15
DMSO	0.317119	-15
DMSO	0.296753	-15
DMSO	0.184748	-15
DMSO	0.272295	-15
DMSO	0.289015	-15
DMSO	0.203544	-15
DMSO	0.275502	-15
DMSO	0.207338	-15
DMSO	0.258811	-15
DMSO	0.258625	-15
DMSO	0.267562	-15
10 µM G6PDi-1	0.261068	-15
10 µM G6PDi-1	0.202925	-15
10 µM G6PDi-1	0.225518	-15
10 µM G6PDi-1	0.248328	-15
10 µM G6PDi-1	0.288846	-15
10 µM G6PDi-1	0.245347	-15
10 µM G6PDi-1	0.208247	-15
10 µM G6PDi-1	0.247932	-15
10 µM G6PDi-1	0.289978	-15
10 µM G6PDi-1	0.205309	-15
10 µM G6PDi-1	0.234553	-15
50 µM G6PDi-1	0.249639	-15
50 µM G6PDi-1	0.195717	-15
50 µM G6PDi-1	0.236663	-15
50 µM G6PDi-1	0.311683	-15
50 µM G6PDi-1	0.314399	-15
50 µM G6PDi-1	0.233169	-15
50 µM G6PDi-1	0.316406	-15
50 µM G6PDi-1	0.304214	-15
50 µM G6PDi-1	0.199602	-15
50 µM G6PDi-1	0.199257	-15
50 µM G6PDi-1	0.269656	-15
50 µM G6PDi-1	0.266183	-15
50 µM G6PDi-1	0.327474	-15
DMSO	0.218643	-15
DMSO	0.255394	-15
DMSO	0.333297	-15
DMSO	0.246458	-15
DMSO	0.199293	-15
DMSO	0.202749	-15
DMSO	0.350655	-15
DMSO	0.212994	-15
DMSO	0.189278	-15
10 µM G6PDi-1	0.303508	-15
10 µM G6PDi-1	0.242013	-15
10 µM G6PDi-1	0.295168	-15
10 µM G6PDi-1	0.390784	-15
10 µM G6PDi-1	0.203533	-15
10 µM G6PDi-1	0.320507	-15
10 µM G6PDi-1	0.235422	-15
10 µM G6PDi-1	0.270718	-15
50 µM G6PDi-1	0.29069	-15
50 µM G6PDi-1	0.268217	-15
50 µM G6PDi-1	0.232217	-15
50 µM G6PDi-1	0.25712	-15
50 µM G6PDi-1	0.240064	-15
50 µM G6PDi-1	0.255426	-15
50 µM G6PDi-1	0.240306	-15
50 µM G6PDi-1	0.190232	-15
50 µM G6PDi-1	0.243038	-15
50 µM G6PDi-1	0.249188	-15
DMSO	0.279375	-15
DMSO	0.21807	-15
DMSO	0.243361	-15
DMSO	0.296668	-15
DMSO	0.183185	-15
DMSO	0.273544	-15
DMSO	0.264513	-15
DMSO	0.257347	-15
10 µM G6PDi-1	0.219157	-15
10 µM G6PDi-1	0.202678	-15
10 µM G6PDi-1	0.284133	-15
10 µM G6PDi-1	0.188214	-15
10 µM G6PDi-1	0.287677	-15
10 µM G6PDi-1	0.207666	-15
10 µM G6PDi-1	0.256454	-15
50 µM G6PDi-1	0.204683	-15
50 µM G6PDi-1	0.256414	-15
50 µM G6PDi-1	0.324311	-15
50 µM G6PDi-1	0.171015	-15
50 µM G6PDi-1	0.30279	-15
50 µM G6PDi-1	0.268249	-15
50 µM G6PDi-1	0.299351	-15
50 µM G6PDi-1	0.245213	-15
DMSO	0.242205	-10
DMSO	0.618073	-10
DMSO	0.265807	-10
DMSO	0.309895	-10
DMSO	0.280018	-10
DMSO	0.273391	-10
DMSO	0.294647	-10
DMSO	0.18363	-10
DMSO	0.274711	-10
DMSO	0.283146	-10
DMSO	0.188592	-10
DMSO	0.276663	-10
DMSO	0.199833	-10
DMSO	0.25767	-10
DMSO	0.25774	-10
DMSO	0.262455	-10
10 µM G6PDi-1	0.234952	-10
10 µM G6PDi-1	0.20649	-10
10 µM G6PDi-1	0.22399	-10
10 µM G6PDi-1	0.257725	-10
10 µM G6PDi-1	0.28287	-10
10 µM G6PDi-1	0.245454	-10
10 µM G6PDi-1	0.205918	-10
10 µM G6PDi-1	0.271066	-10
10 µM G6PDi-1	0.248001	-10
10 µM G6PDi-1	0.287869	-10
10 µM G6PDi-1	0.202666	-10
10 µM G6PDi-1	0.265327	-10
50 µM G6PDi-1	0.247849	-10
50 µM G6PDi-1	0.192678	-10
50 µM G6PDi-1	0.235716	-10
50 µM G6PDi-1	0.314965	-10
50 µM G6PDi-1	0.223334	-10
50 µM G6PDi-1	0.308428	-10
50 µM G6PDi-1	0.29962	-10
50 µM G6PDi-1	0.200474	-10
50 µM G6PDi-1	0.1941	-10
50 µM G6PDi-1	0.265736	-10
50 µM G6PDi-1	0.269366	-10
50 µM G6PDi-1	0.321019	-10
DMSO	0.231078	-10
DMSO	0.216672	-10
DMSO	0.255447	-10
DMSO	0.333881	-10
DMSO	0.245744	-10
DMSO	0.201397	-10
DMSO	0.202014	-10
DMSO	0.344766	-10
DMSO	0.212332	-10
DMSO	0.186555	-10
10 µM G6PDi-1	0.294632	-10
10 µM G6PDi-1	0.236512	-10
10 µM G6PDi-1	0.290318	-10
10 µM G6PDi-1	0.319129	-10
10 µM G6PDi-1	0.231538	-10
10 µM G6PDi-1	0.273419	-10
50 µM G6PDi-1	0.287288	-10
50 µM G6PDi-1	0.274473	-10
50 µM G6PDi-1	0.22622	-10
50 µM G6PDi-1	0.254081	-10
50 µM G6PDi-1	0.236524	-10
50 µM G6PDi-1	0.240608	-10
50 µM G6PDi-1	0.239397	-10
50 µM G6PDi-1	0.190754	-10
50 µM G6PDi-1	0.242799	-10
50 µM G6PDi-1	0.248843	-10
DMSO	0.279471	-10
DMSO	0.221996	-10
DMSO	0.245153	-10
DMSO	0.225097	-10
DMSO	0.269915	-10
DMSO	0.26311	-10
DMSO	0.25326	-10
10 µM G6PDi-1	0.222134	-10
10 µM G6PDi-1	0.202824	-10
10 µM G6PDi-1	0.285689	-10
10 µM G6PDi-1	0.192111	-10
10 µM G6PDi-1	0.285975	-10
10 µM G6PDi-1	0.208555	-10
10 µM G6PDi-1	0.255809	-10
50 µM G6PDi-1	0.292142	-10
50 µM G6PDi-1	0.201457	-10
50 µM G6PDi-1	0.253428	-10
50 µM G6PDi-1	0.315871	-10
50 µM G6PDi-1	0.17032	-10
50 µM G6PDi-1	0.287798	-10
50 µM G6PDi-1	0.265938	-10
50 µM G6PDi-1	0.300855	-10
50 µM G6PDi-1	0.238017	-10
DMSO	0.241713	-5
DMSO	0.616014	-5
DMSO	0.26177	-5
DMSO	0.27505	-5
DMSO	0.183522	-5
DMSO	0.270839	-5
DMSO	0.284127	-5
DMSO	0.175795	-5
DMSO	0.275955	-5
DMSO	0.196071	-5
DMSO	0.257483	-5
DMSO	0.260289	-5
DMSO	0.25458	-5
10 µM G6PDi-1	0.27506	-5
10 µM G6PDi-1	0.205598	-5
10 µM G6PDi-1	0.221253	-5
10 µM G6PDi-1	0.264551	-5
10 µM G6PDi-1	0.283304	-5
10 µM G6PDi-1	0.245858	-5
10 µM G6PDi-1	0.204147	-5
10 µM G6PDi-1	0.286849	-5
10 µM G6PDi-1	0.251524	-5
10 µM G6PDi-1	0.201209	-5
10 µM G6PDi-1	0.233016	-5
50 µM G6PDi-1	0.245876	-5
50 µM G6PDi-1	0.194537	-5
50 µM G6PDi-1	0.233137	-5
50 µM G6PDi-1	0.316357	-5
50 µM G6PDi-1	0.214149	-5
50 µM G6PDi-1	0.322707	-5
50 µM G6PDi-1	0.294384	-5
50 µM G6PDi-1	0.200405	-5
50 µM G6PDi-1	0.192832	-5
50 µM G6PDi-1	0.260963	-5
50 µM G6PDi-1	0.271327	-5
50 µM G6PDi-1	0.31919	-5
DMSO	0.224305	-5
DMSO	0.212354	-5
DMSO	0.253839	-5
DMSO	0.329233	-5
DMSO	0.247284	-5
DMSO	0.203878	-5
DMSO	0.195619	-5
DMSO	0.344901	-5
DMSO	0.207325	-5
DMSO	0.185133	-5
10 µM G6PDi-1	0.292687	-5
10 µM G6PDi-1	0.235561	-5
10 µM G6PDi-1	0.377594	-5
10 µM G6PDi-1	0.231178	-5
10 µM G6PDi-1	0.270361	-5
50 µM G6PDi-1	0.28706	-5
50 µM G6PDi-1	0.271412	-5
50 µM G6PDi-1	0.252686	-5
50 µM G6PDi-1	0.230748	-5
50 µM G6PDi-1	0.239706	-5
50 µM G6PDi-1	0.238473	-5
50 µM G6PDi-1	0.191939	-5
50 µM G6PDi-1	0.240333	-5
50 µM G6PDi-1	0.249292	-5
DMSO	0.279272	-5
DMSO	0.222744	-5
DMSO	0.244383	-5
DMSO	0.223583	-5
DMSO	0.292153	-5
DMSO	0.265026	-5
DMSO	0.270871	-5
DMSO	0.24831	-5
10 µM G6PDi-1	0.218694	-5
10 µM G6PDi-1	0.201543	-5
10 µM G6PDi-1	0.287794	-5
10 µM G6PDi-1	0.191796	-5
10 µM G6PDi-1	0.283251	-5
10 µM G6PDi-1	0.206617	-5
10 µM G6PDi-1	0.238601	-5
50 µM G6PDi-1	0.200077	-5
50 µM G6PDi-1	0.251006	-5
50 µM G6PDi-1	0.17158	-5
50 µM G6PDi-1	0.293675	-5
50 µM G6PDi-1	0.263385	-5
50 µM G6PDi-1	0.301521	-5
50 µM G6PDi-1	0.238687	-5
DMSO	0.24456	0
DMSO	0.620291	0
DMSO	0.614125	0
DMSO	0.263135	0
DMSO	0.263103	0
DMSO	0.182261	0
DMSO	0.273487	0
DMSO	0.281628	0
DMSO	0.160169	0
DMSO	0.275887	0
DMSO	0.190278	0
DMSO	0.254631	0
DMSO	0.266469	0
DMSO	0.250461	0
10 µM G6PDi-1	0.270556	0
10 µM G6PDi-1	0.207127	0
10 µM G6PDi-1	0.218822	0
10 µM G6PDi-1	0.268983	0
10 µM G6PDi-1	0.280664	0
10 µM G6PDi-1	0.243859	0
10 µM G6PDi-1	0.205216	0
10 µM G6PDi-1	0.287523	0
10 µM G6PDi-1	0.253221	0
10 µM G6PDi-1	0.277121	0
10 µM G6PDi-1	0.198551	0
10 µM G6PDi-1	0.230239	0
50 µM G6PDi-1	0.242815	0
50 µM G6PDi-1	0.19907	0
50 µM G6PDi-1	0.233251	0
50 µM G6PDi-1	0.316842	0
50 µM G6PDi-1	0.308491	0
50 µM G6PDi-1	0.212969	0
50 µM G6PDi-1	0.313527	0
50 µM G6PDi-1	0.288636	0
50 µM G6PDi-1	0.212253	0
50 µM G6PDi-1	0.264314	0
50 µM G6PDi-1	0.271283	0
50 µM G6PDi-1	0.31569	0
DMSO	0.219939	0
DMSO	0.209985	0
DMSO	0.251538	0
DMSO	0.328257	0
DMSO	0.245041	0
DMSO	0.205593	0
DMSO	0.195885	0
DMSO	0.336961	0
DMSO	0.208448	0
DMSO	0.18482	0
10 µM G6PDi-1	0.232162	0
10 µM G6PDi-1	0.279142	0
10 µM G6PDi-1	0.23283	0
10 µM G6PDi-1	0.268793	0
50 µM G6PDi-1	0.281832	0
50 µM G6PDi-1	0.275777	0
50 µM G6PDi-1	0.250437	0
50 µM G6PDi-1	0.230342	0
50 µM G6PDi-1	0.236179	0
50 µM G6PDi-1	0.189345	0
50 µM G6PDi-1	0.240876	0
50 µM G6PDi-1	0.251937	0
DMSO	0.278428	0
DMSO	0.223988	0
DMSO	0.242273	0
DMSO	0.289371	0
DMSO	0.261216	0
DMSO	0.261705	0
DMSO	0.241706	0
10 µM G6PDi-1	0.215567	0
10 µM G6PDi-1	0.206898	0
10 µM G6PDi-1	0.283897	0
10 µM G6PDi-1	0.188387	0
10 µM G6PDi-1	0.283326	0
10 µM G6PDi-1	0.205354	0
10 µM G6PDi-1	0.251563	0
50 µM G6PDi-1	0.197675	0
50 µM G6PDi-1	0.248092	0
50 µM G6PDi-1	0.300228	0
50 µM G6PDi-1	0.169831	0
50 µM G6PDi-1	0.283079	0
50 µM G6PDi-1	0.261753	0
50 µM G6PDi-1	0.297133	0
50 µM G6PDi-1	0.236121	0
DMSO	0.236983	5
DMSO	0.679845	5
DMSO	0.254143	5
DMSO	0.292061	5
DMSO	0.131299	5
DMSO	0.270333	5
DMSO	0.272406	5
DMSO	0.182915	5
DMSO	0.245307	5
DMSO	0.299336	5
DMSO	0.27943	5
DMSO	0.149706	5
DMSO	0.30555	5
DMSO	0.276083	5
DMSO	0.182003	5
DMSO	0.263629	5
DMSO	0.232923	5
DMSO	0.247928	5
10 µM G6PDi-1	0.292072	5
10 µM G6PDi-1	0.204246	5
10 µM G6PDi-1	0.214203	5
10 µM G6PDi-1	0.321387	5
10 µM G6PDi-1	0.334068	5
10 µM G6PDi-1	0.364368	5
10 µM G6PDi-1	0.267023	5
10 µM G6PDi-1	0.279669	5
10 µM G6PDi-1	0.255765	5
10 µM G6PDi-1	0.196274	5
10 µM G6PDi-1	0.291705	5
10 µM G6PDi-1	0.283592	5
10 µM G6PDi-1	0.205442	5
50 µM G6PDi-1	0.239403	5
50 µM G6PDi-1	0.220217	5
50 µM G6PDi-1	0.373211	5
50 µM G6PDi-1	0.333828	5
50 µM G6PDi-1	0.231271	5
50 µM G6PDi-1	0.348476	5
50 µM G6PDi-1	0.324631	5
50 µM G6PDi-1	0.24096	5
50 µM G6PDi-1	0.288502	5
50 µM G6PDi-1	0.3111	5
50 µM G6PDi-1	0.470464	5
50 µM G6PDi-1	0.382284	5
DMSO	0.204529	5
DMSO	0.202719	5
DMSO	0.272426	5
DMSO	0.24788	5
DMSO	0.316434	5
DMSO	0.240605	5
DMSO	0.198834	5
DMSO	0.33511	5
DMSO	0.206956	5
DMSO	0.189461	5
10 µM G6PDi-1	0.288912	5
10 µM G6PDi-1	0.350452	5
10 µM G6PDi-1	0.239097	5
10 µM G6PDi-1	0.280815	5
10 µM G6PDi-1	0.373618	5
10 µM G6PDi-1	0.3466	5
10 µM G6PDi-1	0.292855	5
10 µM G6PDi-1	0.279294	5
50 µM G6PDi-1	0.400718	5
50 µM G6PDi-1	0.306547	5
50 µM G6PDi-1	0.334729	5
50 µM G6PDi-1	0.273255	5
50 µM G6PDi-1	0.250076	5
50 µM G6PDi-1	0.294666	5
50 µM G6PDi-1	0.273268	5
50 µM G6PDi-1	0.338672	5
50 µM G6PDi-1	0.212254	5
50 µM G6PDi-1	0.267902	5
50 µM G6PDi-1	0.287095	5
DMSO	0.27959	5
DMSO	0.225115	5
DMSO	0.228957	5
DMSO	0.275714	5
DMSO	0.182551	5
DMSO	0.248064	5
DMSO	0.278862	5
DMSO	0.242312	5
DMSO	0.478956	5
10 µM G6PDi-1	0.231634	5
10 µM G6PDi-1	0.206883	5
10 µM G6PDi-1	0.228456	5
10 µM G6PDi-1	0.292533	5
10 µM G6PDi-1	0.191475	5
10 µM G6PDi-1	0.290687	5
10 µM G6PDi-1	0.205025	5
10 µM G6PDi-1	0.264496	5
50 µM G6PDi-1	0.342984	5
50 µM G6PDi-1	0.229821	5
50 µM G6PDi-1	0.284976	5
50 µM G6PDi-1	0.355572	5
50 µM G6PDi-1	0.195881	5
50 µM G6PDi-1	0.3291	5
50 µM G6PDi-1	0.297892	5
50 µM G6PDi-1	0.336355	5
50 µM G6PDi-1	0.263751	5
DMSO	0.232584	10
DMSO	0.669594	10
DMSO	0.251965	10
DMSO	0.294595	10
DMSO	0.292301	10
DMSO	0.138069	10
DMSO	0.267289	10
DMSO	0.273894	10
DMSO	0.184426	10
DMSO	0.271481	10
DMSO	0.285155	10
DMSO	0.268332	10
DMSO	0.149529	10
DMSO	0.298641	10
DMSO	0.279454	10
DMSO	0.178419	10
DMSO	0.262112	10
DMSO	0.240478	10
DMSO	0.268974	10
DMSO	0.245616	10
10 µM G6PDi-1	0.293036	10
10 µM G6PDi-1	0.205147	10
10 µM G6PDi-1	0.220213	10
10 µM G6PDi-1	0.365195	10
10 µM G6PDi-1	0.273749	10
10 µM G6PDi-1	0.279035	10
10 µM G6PDi-1	0.245894	10
10 µM G6PDi-1	0.20384	10
10 µM G6PDi-1	0.310764	10
10 µM G6PDi-1	0.291377	10
10 µM G6PDi-1	0.254749	10
10 µM G6PDi-1	0.299978	10
10 µM G6PDi-1	0.207764	10
50 µM G6PDi-1	0.236347	10
50 µM G6PDi-1	0.226443	10
50 µM G6PDi-1	0.377346	10
50 µM G6PDi-1	0.343506	10
50 µM G6PDi-1	0.230652	10
50 µM G6PDi-1	0.354927	10
50 µM G6PDi-1	0.327741	10
50 µM G6PDi-1	0.240698	10
50 µM G6PDi-1	0.290624	10
50 µM G6PDi-1	0.330733	10
50 µM G6PDi-1	0.511302	10
50 µM G6PDi-1	0.42439	10
DMSO	0.203164	10
DMSO	0.199378	10
DMSO	0.270085	10
DMSO	0.24254	10
DMSO	0.314551	10
DMSO	0.245782	10
DMSO	0.203539	10
DMSO	0.33174	10
DMSO	0.212331	10
DMSO	0.186932	10
10 µM G6PDi-1	0.288428	10
10 µM G6PDi-1	0.267465	10
10 µM G6PDi-1	0.281171	10
10 µM G6PDi-1	0.35032	10
10 µM G6PDi-1	0.292545	10
10 µM G6PDi-1	0.28232	10
10 µM G6PDi-1	0.311659	10
50 µM G6PDi-1	0.313413	10
50 µM G6PDi-1	0.352122	10
50 µM G6PDi-1	0.272218	10
50 µM G6PDi-1	0.254398	10
50 µM G6PDi-1	0.286323	10
50 µM G6PDi-1	0.301678	10
50 µM G6PDi-1	0.248373	10
50 µM G6PDi-1	0.282232	10
50 µM G6PDi-1	0.215631	10
50 µM G6PDi-1	0.273475	10
50 µM G6PDi-1	0.303877	10
DMSO	0.380071	10
DMSO	0.276633	10
DMSO	0.228659	10
DMSO	0.230612	10
DMSO	0.184242	10
DMSO	0.266973	10
DMSO	0.234747	10
DMSO	0.472626	10
10 µM G6PDi-1	0.22948	10
10 µM G6PDi-1	0.207276	10
10 µM G6PDi-1	0.29253	10
10 µM G6PDi-1	0.1873	10
10 µM G6PDi-1	0.275478	10
10 µM G6PDi-1	0.206096	10
10 µM G6PDi-1	0.268338	10
50 µM G6PDi-1	0.360111	10
50 µM G6PDi-1	0.2361	10
50 µM G6PDi-1	0.293024	10
50 µM G6PDi-1	0.374919	10
50 µM G6PDi-1	0.212174	10
50 µM G6PDi-1	0.339831	10
50 µM G6PDi-1	0.302791	10
50 µM G6PDi-1	0.3458	10
50 µM G6PDi-1	0.265426	10
DMSO	0.226367	15
DMSO	0.67641	15
DMSO	0.641679	15
DMSO	0.241036	15
DMSO	0.297181	15
DMSO	0.142957	15
DMSO	0.269442	15
DMSO	0.183876	15
DMSO	0.356819	15
DMSO	0.244762	15
DMSO	0.279037	15
DMSO	0.263006	15
DMSO	0.148597	15
DMSO	0.279873	15
DMSO	0.175907	15
DMSO	0.260945	15
DMSO	0.253122	15
DMSO	0.26912	15
DMSO	0.244031	15
10 µM G6PDi-1	0.298959	15
10 µM G6PDi-1	0.204143	15
10 µM G6PDi-1	0.218471	15
10 µM G6PDi-1	0.345649	15
10 µM G6PDi-1	0.362002	15
10 µM G6PDi-1	0.25914	15
10 µM G6PDi-1	0.2829	15
10 µM G6PDi-1	0.242466	15
10 µM G6PDi-1	0.204777	15
10 µM G6PDi-1	0.278701	15
10 µM G6PDi-1	0.292074	15
10 µM G6PDi-1	0.207571	15
10 µM G6PDi-1	0.240377	15
50 µM G6PDi-1	0.230879	15
50 µM G6PDi-1	0.224444	15
50 µM G6PDi-1	0.384695	15
50 µM G6PDi-1	0.343573	15
50 µM G6PDi-1	0.232194	15
50 µM G6PDi-1	0.327988	15
50 µM G6PDi-1	0.251875	15
50 µM G6PDi-1	0.291969	15
50 µM G6PDi-1	0.334057	15
50 µM G6PDi-1	0.43718	15
DMSO	0.199914	15
DMSO	0.19365	15
DMSO	0.266738	15
DMSO	0.243605	15
DMSO	0.313261	15
DMSO	0.240156	15
DMSO	0.20098	15
DMSO	0.328851	15
DMSO	0.214373	15
DMSO	0.187807	15
10 µM G6PDi-1	0.269634	15
10 µM G6PDi-1	0.283296	15
10 µM G6PDi-1	0.381513	15
10 µM G6PDi-1	0.351619	15
10 µM G6PDi-1	0.289929	15
10 µM G6PDi-1	0.282694	15
50 µM G6PDi-1	0.319002	15
50 µM G6PDi-1	0.352625	15
50 µM G6PDi-1	0.252976	15
50 µM G6PDi-1	0.297681	15
50 µM G6PDi-1	0.311384	15
50 µM G6PDi-1	0.255412	15
50 µM G6PDi-1	0.290672	15
50 µM G6PDi-1	0.347661	15
50 µM G6PDi-1	0.21803	15
50 µM G6PDi-1	0.27815	15
50 µM G6PDi-1	0.316657	15
DMSO	0.278744	15
DMSO	0.22645	15
DMSO	0.232511	15
DMSO	0.285054	15
DMSO	0.188154	15
DMSO	0.252634	15
DMSO	0.267454	15
DMSO	0.234764	15
10 µM G6PDi-1	0.223223	15
10 µM G6PDi-1	0.208507	15
10 µM G6PDi-1	0.289164	15
10 µM G6PDi-1	0.18841	15
10 µM G6PDi-1	0.271094	15
10 µM G6PDi-1	0.206718	15
10 µM G6PDi-1	0.270432	15
50 µM G6PDi-1	0.373185	15
50 µM G6PDi-1	0.237142	15
50 µM G6PDi-1	0.300315	15
50 µM G6PDi-1	0.383022	15
50 µM G6PDi-1	0.227778	15
50 µM G6PDi-1	0.345426	15
50 µM G6PDi-1	0.295966	15
50 µM G6PDi-1	0.342145	15
50 µM G6PDi-1	0.273278	15
DMSO	0.224396	20
DMSO	0.638742	20
DMSO	0.632376	20
DMSO	0.238272	20
DMSO	0.298428	20
DMSO	0.149989	20
DMSO	0.260916	20
DMSO	0.185176	20
DMSO	0.349696	20
DMSO	0.244251	20
DMSO	0.280187	20
DMSO	0.275738	20
DMSO	0.148282	20
DMSO	0.280868	20
DMSO	0.171603	20
DMSO	0.25918	20
DMSO	0.237889	20
DMSO	0.272402	20
DMSO	0.242951	20
10 µM G6PDi-1	0.313656	20
10 µM G6PDi-1	0.204557	20
10 µM G6PDi-1	0.218167	20
10 µM G6PDi-1	0.361	20
10 µM G6PDi-1	0.259725	20
10 µM G6PDi-1	0.285936	20
10 µM G6PDi-1	0.246491	20
10 µM G6PDi-1	0.199606	20
10 µM G6PDi-1	0.283431	20
10 µM G6PDi-1	0.262227	20
10 µM G6PDi-1	0.300476	20
10 µM G6PDi-1	0.209484	20
10 µM G6PDi-1	0.233616	20
50 µM G6PDi-1	0.223346	20
50 µM G6PDi-1	0.385249	20
50 µM G6PDi-1	0.347149	20
50 µM G6PDi-1	0.232757	20
50 µM G6PDi-1	0.370814	20
50 µM G6PDi-1	0.322152	20
50 µM G6PDi-1	0.260126	20
50 µM G6PDi-1	0.207455	20
50 µM G6PDi-1	0.297296	20
50 µM G6PDi-1	0.332534	20
50 µM G6PDi-1	0.445971	20
DMSO	0.195566	20
DMSO	0.194971	20
DMSO	0.266032	20
DMSO	0.246127	20
DMSO	0.316752	20
DMSO	0.237597	20
DMSO	0.205789	20
DMSO	0.200156	20
DMSO	0.322939	20
DMSO	0.209761	20
DMSO	0.185343	20
10 µM G6PDi-1	0.27476	20
10 µM G6PDi-1	0.270947	20
10 µM G6PDi-1	0.282776	20
10 µM G6PDi-1	0.380685	20
10 µM G6PDi-1	0.351433	20
10 µM G6PDi-1	0.286401	20
10 µM G6PDi-1	0.285465	20
50 µM G6PDi-1	0.325373	20
50 µM G6PDi-1	0.364575	20
50 µM G6PDi-1	0.280159	20
50 µM G6PDi-1	0.25653	20
50 µM G6PDi-1	0.316807	20
50 µM G6PDi-1	0.258766	20
50 µM G6PDi-1	0.293689	20
50 µM G6PDi-1	0.221824	20
50 µM G6PDi-1	0.281924	20
50 µM G6PDi-1	0.311524	20
DMSO	0.278408	20
DMSO	0.218649	20
DMSO	0.231708	20
DMSO	0.187655	20
DMSO	0.249765	20
DMSO	0.275289	20
DMSO	0.237269	20
10 µM G6PDi-1	0.224474	20
10 µM G6PDi-1	0.205795	20
10 µM G6PDi-1	0.292508	20
10 µM G6PDi-1	0.19768	20
10 µM G6PDi-1	0.245102	20
10 µM G6PDi-1	0.208352	20
10 µM G6PDi-1	0.267965	20
50 µM G6PDi-1	0.37498	20
50 µM G6PDi-1	0.235426	20
50 µM G6PDi-1	0.305274	20
50 µM G6PDi-1	0.388016	20
50 µM G6PDi-1	0.235076	20
50 µM G6PDi-1	0.347347	20
50 µM G6PDi-1	0.299452	20
50 µM G6PDi-1	0.35176	20
50 µM G6PDi-1	0.276213	20
DMSO	0.227302	25
DMSO	0.636166	25
DMSO	0.238873	25
DMSO	0.300201	25
DMSO	0.152276	25
DMSO	0.266731	25
DMSO	0.186887	25
DMSO	0.348565	25
DMSO	0.244655	25
DMSO	0.277313	25
DMSO	0.276872	25
DMSO	0.148139	25
DMSO	0.279068	25
DMSO	0.17083	25
DMSO	0.255577	25
DMSO	0.227663	25
DMSO	0.274506	25
DMSO	0.243129	25
10 µM G6PDi-1	0.318502	25
10 µM G6PDi-1	0.207032	25
10 µM G6PDi-1	0.219215	25
10 µM G6PDi-1	0.358242	25
10 µM G6PDi-1	0.267062	25
10 µM G6PDi-1	0.288004	25
10 µM G6PDi-1	0.244397	25
10 µM G6PDi-1	0.199702	25
10 µM G6PDi-1	0.284583	25
10 µM G6PDi-1	0.265318	25
10 µM G6PDi-1	0.297342	25
10 µM G6PDi-1	0.20874	25
10 µM G6PDi-1	0.227354	25
50 µM G6PDi-1	0.387182	25
50 µM G6PDi-1	0.238023	25
50 µM G6PDi-1	0.380366	25
50 µM G6PDi-1	0.319156	25
50 µM G6PDi-1	0.264316	25
50 µM G6PDi-1	0.216005	25
50 µM G6PDi-1	0.300507	25
50 µM G6PDi-1	0.321643	25
DMSO	0.190719	25
DMSO	0.193489	25
DMSO	0.265872	25
DMSO	0.242465	25
DMSO	0.318625	25
DMSO	0.237585	25
DMSO	0.205796	25
DMSO	0.200788	25
DMSO	0.325557	25
DMSO	0.207746	25
DMSO	0.184106	25
10 µM G6PDi-1	0.266418	25
10 µM G6PDi-1	0.281615	25
10 µM G6PDi-1	0.378639	25
10 µM G6PDi-1	0.343012	25
10 µM G6PDi-1	0.280723	25
10 µM G6PDi-1	0.285787	25
50 µM G6PDi-1	0.331706	25
50 µM G6PDi-1	0.362806	25
50 µM G6PDi-1	0.293443	25
50 µM G6PDi-1	0.259415	25
50 µM G6PDi-1	0.320804	25
50 µM G6PDi-1	0.281677	25
50 µM G6PDi-1	0.295522	25
50 µM G6PDi-1	0.224373	25
50 µM G6PDi-1	0.282703	25
50 µM G6PDi-1	0.308897	25
DMSO	0.282432	25
DMSO	0.221739	25
DMSO	0.227813	25
DMSO	0.188088	25
DMSO	0.27339	25
DMSO	0.239628	25
10 µM G6PDi-1	0.227479	25
10 µM G6PDi-1	0.211567	25
10 µM G6PDi-1	0.292401	25
10 µM G6PDi-1	0.203914	25
10 µM G6PDi-1	0.213333	25
10 µM G6PDi-1	0.260346	25
50 µM G6PDi-1	0.371416	25
50 µM G6PDi-1	0.240888	25
50 µM G6PDi-1	0.309058	25
50 µM G6PDi-1	0.383506	25
50 µM G6PDi-1	0.241872	25
50 µM G6PDi-1	0.292934	25
50 µM G6PDi-1	0.348069	25
50 µM G6PDi-1	0.280756	25
DMSO	0.221495	30
DMSO	0.632646	30
DMSO	0.240298	30
DMSO	0.299691	30
DMSO	0.156872	30
DMSO	0.254283	30
DMSO	0.188268	30
DMSO	0.243318	30
DMSO	0.337626	30
DMSO	0.276185	30
DMSO	0.278326	30
DMSO	0.146184	30
DMSO	0.277848	30
DMSO	0.169848	30
DMSO	0.22949	30
DMSO	0.253488	30
DMSO	0.27237	30
DMSO	0.243893	30
10 µM G6PDi-1	0.315393	30
10 µM G6PDi-1	0.209922	30
10 µM G6PDi-1	0.22095	30
10 µM G6PDi-1	0.352531	30
10 µM G6PDi-1	0.27075	30
10 µM G6PDi-1	0.288374	30
10 µM G6PDi-1	0.244521	30
10 µM G6PDi-1	0.201145	30
10 µM G6PDi-1	0.286852	30
10 µM G6PDi-1	0.265312	30
10 µM G6PDi-1	0.281991	30
10 µM G6PDi-1	0.207822	30
10 µM G6PDi-1	0.225761	30
50 µM G6PDi-1	0.271522	30
50 µM G6PDi-1	0.386717	30
50 µM G6PDi-1	0.237817	30
50 µM G6PDi-1	0.381517	30
50 µM G6PDi-1	0.314647	30
50 µM G6PDi-1	0.267901	30
50 µM G6PDi-1	0.30166	30
50 µM G6PDi-1	0.318068	30
DMSO	0.190096	30
DMSO	0.190541	30
DMSO	0.247513	30
DMSO	0.316749	30
DMSO	0.232475	30
DMSO	0.205061	30
DMSO	0.206287	30
DMSO	0.320235	30
DMSO	0.203638	30
DMSO	0.18581	30
10 µM G6PDi-1	0.260638	30
10 µM G6PDi-1	0.283972	30
10 µM G6PDi-1	0.334221	30
10 µM G6PDi-1	0.277829	30
10 µM G6PDi-1	0.284119	30
50 µM G6PDi-1	0.334186	30
50 µM G6PDi-1	0.361243	30
50 µM G6PDi-1	0.297045	30
50 µM G6PDi-1	0.259158	30
50 µM G6PDi-1	0.36378	30
50 µM G6PDi-1	0.328058	30
50 µM G6PDi-1	0.275745	30
50 µM G6PDi-1	0.294656	30
50 µM G6PDi-1	0.224531	30
50 µM G6PDi-1	0.282829	30
50 µM G6PDi-1	0.306518	30
DMSO	0.28272	30
DMSO	0.214236	30
DMSO	0.222427	30
DMSO	0.188157	30
DMSO	0.239646	30
10 µM G6PDi-1	0.236221	30
10 µM G6PDi-1	0.211329	30
10 µM G6PDi-1	0.289781	30
10 µM G6PDi-1	0.190767	30
10 µM G6PDi-1	0.214533	30
10 µM G6PDi-1	0.261377	30
50 µM G6PDi-1	0.372988	30
50 µM G6PDi-1	0.244775	30
50 µM G6PDi-1	0.306315	30
50 µM G6PDi-1	0.382047	30
50 µM G6PDi-1	0.248061	30
50 µM G6PDi-1	0.333678	30
50 µM G6PDi-1	0.29025	30
50 µM G6PDi-1	0.336663	30
50 µM G6PDi-1	0.316292	30
DMSO	0.223306	35
DMSO	0.617801	35
DMSO	0.238781	35
DMSO	0.301356	35
DMSO	0.161982	35
DMSO	0.25634	35
DMSO	0.187493	35
DMSO	0.238025	35
DMSO	0.33605	35
DMSO	0.270612	35
DMSO	0.267338	35
DMSO	0.145735	35
DMSO	0.275185	35
DMSO	0.169245	35
DMSO	0.23782	35
DMSO	0.254037	35
DMSO	0.267314	35
DMSO	0.244095	35
10 µM G6PDi-1	0.313943	35
10 µM G6PDi-1	0.210081	35
10 µM G6PDi-1	0.225562	35
10 µM G6PDi-1	0.346728	35
10 µM G6PDi-1	0.265362	35
10 µM G6PDi-1	0.282915	35
10 µM G6PDi-1	0.243262	35
10 µM G6PDi-1	0.198361	35
10 µM G6PDi-1	0.287091	35
10 µM G6PDi-1	0.268048	35
10 µM G6PDi-1	0.284234	35
10 µM G6PDi-1	0.205258	35
50 µM G6PDi-1	0.22682	35
50 µM G6PDi-1	0.280495	35
50 µM G6PDi-1	0.385319	35
50 µM G6PDi-1	0.237414	35
50 µM G6PDi-1	0.384739	35
50 µM G6PDi-1	0.310022	35
50 µM G6PDi-1	0.270133	35
50 µM G6PDi-1	0.302263	35
50 µM G6PDi-1	0.317469	35
DMSO	0.190625	35
DMSO	0.186003	35
DMSO	0.244396	35
DMSO	0.319038	35
DMSO	0.232505	35
DMSO	0.203798	35
DMSO	0.206206	35
DMSO	0.247214	35
DMSO	0.205676	35
DMSO	0.186669	35
10 µM G6PDi-1	0.230837	35
10 µM G6PDi-1	0.285125	35
10 µM G6PDi-1	0.205679	35
10 µM G6PDi-1	0.282947	35
50 µM G6PDi-1	0.337322	35
50 µM G6PDi-1	0.361134	35
50 µM G6PDi-1	0.299065	35
50 µM G6PDi-1	0.256711	35
50 µM G6PDi-1	0.358161	35
50 µM G6PDi-1	0.337393	35
50 µM G6PDi-1	0.278556	35
50 µM G6PDi-1	0.293023	35
50 µM G6PDi-1	0.223971	35
50 µM G6PDi-1	0.281253	35
50 µM G6PDi-1	0.298967	35
DMSO	0.282227	35
DMSO	0.21169	35
DMSO	0.217902	35
DMSO	0.187251	35
DMSO	0.240025	35
10 µM G6PDi-1	0.229753	35
10 µM G6PDi-1	0.212802	35
10 µM G6PDi-1	0.288717	35
10 µM G6PDi-1	0.188749	35
10 µM G6PDi-1	0.211957	35
10 µM G6PDi-1	0.258443	35
50 µM G6PDi-1	0.371144	35
50 µM G6PDi-1	0.248778	35
50 µM G6PDi-1	0.303007	35
50 µM G6PDi-1	0.373988	35
50 µM G6PDi-1	0.250157	35
50 µM G6PDi-1	0.332447	35
50 µM G6PDi-1	0.287071	35
50 µM G6PDi-1	0.335561	35
50 µM G6PDi-1	0.314423	35
DMSO	0.223018	40
DMSO	0.612349	40
DMSO	0.2431	40
DMSO	0.302076	40
DMSO	0.166962	40
DMSO	0.252583	40
DMSO	0.182388	40
DMSO	0.233335	40
DMSO	0.32553	40
DMSO	0.266103	40
DMSO	0.146246	40
DMSO	0.271958	40
DMSO	0.171228	40
DMSO	0.237577	40
DMSO	0.25563	40
DMSO	0.264828	40
DMSO	0.246159	40
10 µM G6PDi-1	0.308188	40
10 µM G6PDi-1	0.21007	40
10 µM G6PDi-1	0.221426	40
10 µM G6PDi-1	0.340667	40
10 µM G6PDi-1	0.263353	40
10 µM G6PDi-1	0.281293	40
10 µM G6PDi-1	0.243938	40
10 µM G6PDi-1	0.197981	40
10 µM G6PDi-1	0.282971	40
10 µM G6PDi-1	0.269029	40
10 µM G6PDi-1	0.275857	40
10 µM G6PDi-1	0.205758	40
50 µM G6PDi-1	0.284996	40
50 µM G6PDi-1	0.384772	40
50 µM G6PDi-1	0.233565	40
50 µM G6PDi-1	0.382826	40
50 µM G6PDi-1	0.298817	40
50 µM G6PDi-1	0.270893	40
50 µM G6PDi-1	0.302483	40
50 µM G6PDi-1	0.317342	40
DMSO	0.188286	40
DMSO	0.183484	40
DMSO	0.242773	40
DMSO	0.320356	40
DMSO	0.226436	40
DMSO	0.205224	40
DMSO	0.207101	40
DMSO	0.314922	40
DMSO	0.206509	40
DMSO	0.185121	40
10 µM G6PDi-1	0.227379	40
10 µM G6PDi-1	0.281873	40
10 µM G6PDi-1	0.277039	40
50 µM G6PDi-1	0.335011	40
50 µM G6PDi-1	0.357978	40
50 µM G6PDi-1	0.301984	40
50 µM G6PDi-1	0.257395	40
50 µM G6PDi-1	0.355887	40
50 µM G6PDi-1	0.339973	40
50 µM G6PDi-1	0.292297	40
50 µM G6PDi-1	0.222609	40
50 µM G6PDi-1	0.273143	40
50 µM G6PDi-1	0.299442	40
DMSO	0.281473	40
DMSO	0.213621	40
DMSO	0.212729	40
DMSO	0.27361	40
DMSO	0.18719	40
DMSO	0.253215	40
DMSO	0.239096	40
10 µM G6PDi-1	0.229326	40
10 µM G6PDi-1	0.212881	40
10 µM G6PDi-1	0.237219	40
10 µM G6PDi-1	0.281282	40
10 µM G6PDi-1	0.188997	40
10 µM G6PDi-1	0.214098	40
10 µM G6PDi-1	0.255925	40
50 µM G6PDi-1	0.251305	40
50 µM G6PDi-1	0.30027	40
50 µM G6PDi-1	0.370745	40
50 µM G6PDi-1	0.254571	40
50 µM G6PDi-1	0.339845	40
50 µM G6PDi-1	0.2846	40
50 µM G6PDi-1	0.335619	40
50 µM G6PDi-1	0.314044	40
DMSO	0.22504	45
DMSO	0.609522	45
DMSO	0.23888	45
DMSO	0.299501	45
DMSO	0.172371	45
DMSO	0.247284	45
DMSO	0.181006	45
DMSO	0.22992	45
DMSO	0.316991	45
DMSO	0.147614	45
DMSO	0.269913	45
DMSO	0.170124	45
DMSO	0.237155	45
DMSO	0.253958	45
10 µM G6PDi-1	0.313719	45
10 µM G6PDi-1	0.208239	45
10 µM G6PDi-1	0.222547	45
10 µM G6PDi-1	0.332244	45
10 µM G6PDi-1	0.262304	45
10 µM G6PDi-1	0.275971	45
10 µM G6PDi-1	0.199739	45
10 µM G6PDi-1	0.277129	45
10 µM G6PDi-1	0.271283	45
10 µM G6PDi-1	0.271347	45
10 µM G6PDi-1	0.202052	45
10 µM G6PDi-1	0.218602	45
50 µM G6PDi-1	0.286334	45
50 µM G6PDi-1	0.383397	45
50 µM G6PDi-1	0.23032	45
50 µM G6PDi-1	0.388351	45
50 µM G6PDi-1	0.293885	45
50 µM G6PDi-1	0.268	45
50 µM G6PDi-1	0.301414	45
50 µM G6PDi-1	0.315704	45
DMSO	0.186746	45
DMSO	0.180292	45
DMSO	0.24039	45
DMSO	0.319772	45
DMSO	0.221219	45
DMSO	0.203651	45
DMSO	0.205896	45
DMSO	0.314771	45
DMSO	0.202513	45
DMSO	0.187345	45
10 µM G6PDi-1	0.228044	45
10 µM G6PDi-1	0.279081	45
10 µM G6PDi-1	0.271786	45
50 µM G6PDi-1	0.3315	45
50 µM G6PDi-1	0.358611	45
50 µM G6PDi-1	0.301991	45
50 µM G6PDi-1	0.25317	45
50 µM G6PDi-1	0.351567	45
50 µM G6PDi-1	0.345012	45
50 µM G6PDi-1	0.291624	45
50 µM G6PDi-1	0.22386	45
50 µM G6PDi-1	0.261807	45
50 µM G6PDi-1	0.296565	45
DMSO	0.279064	45
DMSO	0.210213	45
DMSO	0.26621	45
DMSO	0.260571	45
DMSO	0.233015	45
10 µM G6PDi-1	0.238283	45
10 µM G6PDi-1	0.213147	45
10 µM G6PDi-1	0.235546	45
10 µM G6PDi-1	0.278057	45
[truncated: 1,783 more rows]

## Sheet: Fig. S18a
R (I405nm/I488nm)					Stats
HeLa cells						HeLa cells
10 mM DTT	Ctrl	10 mM H2O2	10 mM Diamide			10 mM DTT	Ctrl	10 mM H2O2	10 mM Diamide
0.341	0.382	0.696	0.964		Mean	0.3022	0.389	0.6806	0.846
0.295	0.42	0.695	0.751		SD	0.02995	0.03227	0.04611	0.113
0.295	0.438	0.712	0.974		n	5	6	5	9
0.261	0.366	0.599	0.745
0.319	0.361	0.701	0.82			HEK2937 cells
	0.367		0.789			10 mM DTT	Ctrl	10 mM H2O2	10 mM Diamide
			0.789		Mean	0.3877	0.5665	0.7626	0.91
			0.747		SD	0.0878	0.04285	0.1984	0.196
			1.035		n	11	8	9	8
HEK2937 cells
10 mM DTT	Ctrl	10 mM H2O2	10 mM Diamide
0.458	0.595	0.749	1.165
0.496	0.593	1.022	1.068
0.433	0.631	1.079	1.016
0.412	0.556	0.871	1.036
0.441	0.53	0.792	0.909
0.488	0.551	0.632	0.786
0.298	0.494	0.496	0.676
0.292	0.582	0.63	0.624
0.294		0.592
0.251
0.402

## Sheet: Fig. S18b
	R (I405nm/I488nm)												Stats
														Ctrl
Time (min)	Ctrl												Time (min)	Mean	SEM	n
0	0.501	0.473	0.452	0.353	0.314	0.346	0.274	0.454					0	0.395875	0.0297042	8
1	0.499	0.471	0.447	0.354	0.312	0.342	0.27	0.451					1	0.39325	0.0297043	8
2	0.501	0.474	0.449	0.358	0.314	0.346	0.273	0.452					2	0.395875	0.0295354	8
3	0.506	0.477	0.452	0.362	0.317	0.35	0.277	0.455					3	0.3995	0.0295363	8
4	0.507	0.478	0.458	0.366	0.323	0.353	0.285	0.463					4	0.404125	0.029047	8
5	0.513	0.487	0.458	0.368	0.326	0.354	0.286	0.464					5	0.407	0.0295858	8
6	0.517	0.491	0.464	0.372	0.327	0.36	0.288	0.471					6	0.41125	0.0299856	8
7	0.521	0.488	0.467	0.377	0.33	0.36	0.29	0.472					7	0.413125	0.0298236	8
8	0.52	0.494	0.467	0.378	0.331	0.362	0.293	0.477					8	0.41525	0.0298602	8
														Diamide
Time (min)	10 mM Diamide												Time (min)	Mean	SEM	n
0	0.406	0.377	0.326	0.245	0.371	0.285	0.327	0.389	0.431	0.355	0.378		0	0.353636	0.0163503	11
1	0.943	0.843	0.772	0.557	0.813	0.662	0.709	0.877	0.966	0.783	0.797		1	0.792909	0.0360372	11
2	0.962	0.874	0.8	0.577	0.843	0.694	0.727	0.91	0.981	0.798	0.81		2	0.816	0.0359307	11
3	0.966	0.872	0.79	0.568	0.836	0.694	0.719	0.907	0.969	0.781	0.794		3	0.808727	0.0363476	11
4	0.958	0.858	0.78	0.563	0.829	0.699	0.726	0.893	0.95	0.782	0.775		4	0.801182	0.034837	11
5	0.94	0.853	0.771	0.557	0.818	0.696	0.722	0.882	0.925	0.76	0.757		5	0.789182	0.0335794	11
6	0.932	0.841	0.763	0.553	0.827	0.698	0.712	0.871	0.913	0.759	0.751		6	0.783636	0.0329333	11
7	0.891	0.811	0.725	0.53	0.784	0.659	0.69	0.839	0.874	0.723	0.725		7	0.750091	0.031668	11
8	0.87	0.794	0.712	0.519	0.766	0.649	0.67	0.819	0.848	0.703	0.697		8	0.731545	0.0306942	11

## Sheet: Fig. S18c
		R (I405nm/I488nm)										Stats
	Time (min)	Cell 1	Cell 2	Cell 3	Cell 4	Cell 5	Cell 6	Cell 7	Cell 8	Cell 9			Time (min)	Mean	SEM	n
Ctrl	0	0.529	0.635	0.665	0.637	0.616	0.415	0.348	0.464	0.443		Ctrl	0	0.528	0.03843	9
10mM H2O2	0.25	0.551	0.652	0.685	0.673	0.614	0.435	0.354	0.48	0.45		10mM H2O2	0.25	0.543778	0.0397994	9
	1.8	0.552	0.628	0.676	0.643	0.608	0.432	0.357	0.438	0.442			1.8	0.530667	0.0383685	9
	3.75	0.563	0.628	0.679	0.661	0.606	0.45	0.363	0.438	0.439			3.75	0.536333	0.0384607	9
	5	0.609	0.695	0.741	0.731	0.665	0.499	0.397	0.5	0.495			5	0.592444	0.0412132	9
	7	0.584	0.675	0.732	0.702	0.651	0.502	0.391	0.472	0.476			7	0.576111	0.0401765	9
	10	0.638	0.808	0.833	0.757	0.703	0.546	0.416	0.516	0.51			10	0.636333	0.0492022	9
	12.5	0.689	0.89	0.96	0.828	0.763	0.593	0.462	0.572	0.569			12.5	0.702889	0.0559932	9
	15.05	0.705	0.934	0.999	0.843	0.777	0.616	0.486	0.596	0.582			15.05	0.726444	0.0579581	9
	17.66	0.725	0.98	1.053	0.862	0.791	0.625	0.498	0.614	0.588			17.66	0.748444	0.0627391	9
	20	0.749	1.022	1.079	0.871	0.792	0.632	0.496	0.63	0.592			20	0.762556	0.0661455	9
10mM DTT	21.8	0.828	1.118	1.183	0.964	0.863	0.681	0.54	0.702	0.664		10mM DTT	21.8	0.838111	0.0722891	9
	23	0.77	1.048	1.085	0.889	0.799	0.632	0.504	0.652	0.594			23	0.774778	0.0672893	9
	24	0.67	0.939	0.965	0.786	0.717	0.548	0.441	0.553	0.509			24	0.680889	0.0624632	9
	25.05	0.759	1.047	1.074	0.886	0.809	0.628	0.506	0.636	0.602			25.05	0.771889	0.0666928	9
	26.8	0.769	1.05	1.059	0.886	0.801	0.624	0.512	0.652	0.6			26.8	0.772556	0.0652968	9
	29.7	0.583	0.732	0.743	0.668	0.603	0.435	0.372	0.463	0.424			29.7	0.558111	0.046541	9
	31.8	0.447	0.506	0.536	0.524	0.474	0.325	0.29	0.349	0.33			31.8	0.420111	0.0321409	9
	34.33	0.391	0.455	0.504	0.478	0.444	0.32	0.264	0.33	0.293			34.33	0.386556	0.0292404	9
	36.8	0.385	0.452	0.499	0.467	0.438	0.322	0.257	0.329	0.284			36.8	0.381444	0.0290101	9
	40.5	0.445	0.51	0.566	0.532	0.495	0.365	0.301	0.38	0.335			40.5	0.436556	0.0315688	9
	41.8	0.403	0.477	0.524	0.494	0.458	0.324	0.265	0.338	0.297			41.8	0.397778	0.031606	9

## Sheet: Fig. S19
R (I405nm/I488nm)						Stats					Two-way ANOVA
											Alpha 0,05
BS Mut			roGFP2				BS Mut				Bonferroni's multiple comparisons test	Below threshold?	Summary	Adjusted P Value
- NOX	+ NOX		- NOX	+ NOX			Mean	SD	n		"- NOX" - "+ NOX"
0.473	0.429		0.417	0.434		- NOX	0.39275	0.0809187	12		BS Mut	No	ns	0.9231
0.485	0.412		0.36	0.45		+ NOX	0.418333	0.0425284	6		roGFP2	No	ns	0.8205
0.472	0.417		0.289	0.474
0.479	0.464		0.364	0.394			roGFP2
0.401	0.447		0.349	0.351			Mean	SD	n
0.342	0.341		0.301	0.472		- NOX	0.35775	0.058643	16
0.266			0.443	0.336		+ NOX	0.380182	0.0785135	11
0.242			0.449	0.324
0.408			0.437	0.255
0.352			0.377	0.267
0.397			0.4	0.425
0.396			0.354
			0.287
			0.28
			0.314
			0.303

## Sheet: Fig. S21
Sample	R	Time (min)		Stats
0 µM G6PDi-1	0.316349	-60
0 µM G6PDi-1	0.354714	-60		Sample	Time	Mean	SEM	n
0 µM G6PDi-1	0.294197	-60		0 µM G6PDi-1	-60	0.268388	0.00750444	44
0 µM G6PDi-1	0.265663	-60		0 µM G6PDi-1	-55	0.265719	0.00784061	43
0 µM G6PDi-1	0.322754	-60		0 µM G6PDi-1	-50	0.259398	0.00783607	42
0 µM G6PDi-1	0.213571	-60		0 µM G6PDi-1	-45	0.256952	0.00797952	43
0 µM G6PDi-1	0.279783	-60		0 µM G6PDi-1	-40	0.253568	0.00796958	41
0 µM G6PDi-1	0.223796	-60		0 µM G6PDi-1	-35	0.253592	0.00796214	39
0 µM G6PDi-1	0.224519	-60		0 µM G6PDi-1	-30	0.250391	0.00819335	37
0 µM G6PDi-1	0.269928	-60		0 µM G6PDi-1	-25	0.250665	0.00790185	35
0 µM G6PDi-1	0.248266	-60		0 µM G6PDi-1	-20	0.245822	0.00759531	35
0 µM G6PDi-1	0.299104	-60		0 µM G6PDi-1	-15	0.242864	0.00733251	37
0 µM G6PDi-1	0.242339	-60		0 µM G6PDi-1	-10	0.243563	0.00743323	34
0 µM G6PDi-1	0.236107	-60		0 µM G6PDi-1	-5	0.242967	0.00732134	36
0 µM G6PDi-1	0.25008	-60		0 µM G6PDi-1	0	0.242109	0.00849025	32
0 µM G6PDi-1	0.191746	-60		0 µM G6PDi-1	5	0.262906	0.0100114	41
0 µM G6PDi-1	0.206804	-60		0 µM G6PDi-1	10	0.253941	0.00643231	41
0 µM G6PDi-1	0.26709	-60		0 µM G6PDi-1	15	0.264066	0.00895315	46
0 µM G6PDi-1	0.229306	-60		0 µM G6PDi-1	20	0.253236	0.00685341	38
0 µM G6PDi-1	0.353969	-60		0 µM G6PDi-1	25	0.265969	0.010363	42
0 µM G6PDi-1	0.314326	-60		0 µM G6PDi-1	30	0.259561	0.010127	37
0 µM G6PDi-1	0.343261	-60		0 µM G6PDi-1	35	0.264831	0.0102566	37
0 µM G6PDi-1	0.401593	-60		0 µM G6PDi-1	40	0.268509	0.0108894	36
0 µM G6PDi-1	0.24422	-60		0 µM G6PDi-1	45	0.269459	0.0119912	34
0 µM G6PDi-1	0.163366	-60		0 µM G6PDi-1	50	0.278157	0.0136742	33
0 µM G6PDi-1	0.296419	-60		0 µM G6PDi-1	55	0.275674	0.0132684	34
DMSO	0.267797	-60		0 µM G6PDi-1	60	0.263656	0.0116832	33
DMSO	0.202086	-60		0 µM G6PDi-1	65	0.25735	0.0106115	34
DMSO	0.321852	-60		0 µM G6PDi-1	70	0.254627	0.0115526	32
DMSO	0.312301	-60		0 µM G6PDi-1	75	0.256778	0.0122335	31
DMSO	0.335117	-60		0 µM G6PDi-1	80	0.257136	0.0134062	29
DMSO	0.282816	-60		0 µM G6PDi-1	85	0.257898	0.0136941	29
DMSO	0.278079	-60		0 µM G6PDi-1	90	0.260871	0.015467	26
DMSO	0.29111	-60		0 µM G6PDi-1	95	0.261228	0.0153026	27
DMSO	0.253689	-60		0 µM G6PDi-1	100	0.265978	0.0144728	30
DMSO	0.234723	-60		0 µM G6PDi-1	105	0.272985	0.0158407	28
DMSO	0.33637	-60		0 µM G6PDi-1	110	0.278116	0.0154299	30
DMSO	0.345154	-60		0 µM G6PDi-1	115	0.288135	0.0163273	29
DMSO	0.289803	-60		0 µM G6PDi-1	120	0.307706	0.0177308	30
DMSO	0.338624	-60		0 µM G6PDi-1	125	0.319463	0.0176253	31
DMSO	0.312225	-60		0 µM G6PDi-1	130	0.329495	0.0188336	29
0 µM G6PDi-1	0.260249	-60		0 µM G6PDi-1	135	0.338337	0.0187527	28
0 µM G6PDi-1	0.28174	-60		0 µM G6PDi-1	140	0.347404	0.0188274	27
0 µM G6PDi-1	0.282384	-60		0 µM G6PDi-1	145	0.368402	0.0182403	29
0 µM G6PDi-1	0.195087	-60		0 µM G6PDi-1	150	0.381715	0.0185847	27
0 µM G6PDi-1	0.347341	-60		0 µM G6PDi-1	155	0.40537	0.0185223	28
0 µM G6PDi-1	0.25979	-60		0 µM G6PDi-1	160	0.41971	0.0189807	27
0 µM G6PDi-1	0.271858	-60		0 µM G6PDi-1	165	0.433418	0.0183764	27
0 µM G6PDi-1	0.252248	-60		0 µM G6PDi-1	170	0.443965	0.0181087	26
0 µM G6PDi-1	0.240796	-60		0 µM G6PDi-1	175	0.452738	0.0189637	23
0 µM G6PDi-1	0.232389	-60		0 µM G6PDi-1	180	0.461789	0.0188978	22
0 µM G6PDi-1	0.254251	-60		0 µM G6PDi-1	185	0.470553	0.0202978	20
0 µM G6PDi-1	0.321226	-60		0 µM G6PDi-1	190	0.47909	0.0188942	21
DMSO	0.223883	-60		0 µM G6PDi-1	195	0.482274	0.0187768	20
DMSO	0.379491	-60		0 µM G6PDi-1	200	0.496873	0.0165934	19
DMSO	0.270539	-60		0 µM G6PDi-1	205	0.503476	0.0147735	19
DMSO	0.287061	-60		0 µM G6PDi-1	210	0.507234	0.0128793	18
DMSO	0.373299	-60		0 µM G6PDi-1	215	0.51358	0.0109056	18
DMSO	0.240232	-60		0 µM G6PDi-1	220	0.518838	0.00933385	18
DMSO	0.277997	-60		0 µM G6PDi-1	225	0.521749	0.00813502	18
DMSO	0.268662	-60		0 µM G6PDi-1	230	0.525799	0.00752972	18
DMSO	0.284607	-60		0 µM G6PDi-1	235	0.52818	0.00711319	18
0 µM G6PDi-1	0.236044	-60		0 µM G6PDi-1	240	0.527919	0.00692906	17
0 µM G6PDi-1	0.225978	-60		DMSO	-60	0.288028	0.0069106	34
0 µM G6PDi-1	0.30594	-60		DMSO	-55	0.282012	0.00730943	34
0 µM G6PDi-1	0.227214	-60		DMSO	-50	0.278708	0.00652785	32
0 µM G6PDi-1	0.316995	-60		DMSO	-45	0.27174	0.00669609	30
0 µM G6PDi-1	0.244286	-60		DMSO	-40	0.263527	0.00749616	31
DMSO	0.274362	-60		DMSO	-35	0.256823	0.00800628	32
DMSO	0.271753	-60		DMSO	-30	0.253033	0.0079354	30
DMSO	0.252467	-60		DMSO	-25	0.253703	0.0071855	31
DMSO	0.276725	-60		DMSO	-20	0.250706	0.00674585	30
DMSO	0.308453	-60		DMSO	-15	0.252309	0.00717198	28
DMSO	0.243745	-60		DMSO	-10	0.253055	0.00787631	29
DMSO	0.316227	-60		DMSO	-5	0.249981	0.00618173	26
DMSO	0.259674	-60		DMSO	0	0.248926	0.00549713	25
DMSO	0.302469	-60		DMSO	5	0.254512	0.00607515	33
DMSO	0.279552	-60		DMSO	10	0.254962	0.00685055	32
0 µM G6PDi-1	0.314814	-55		DMSO	15	0.254586	0.0075462	32
0 µM G6PDi-1	0.346663	-55		DMSO	20	0.260011	0.00899262	28
0 µM G6PDi-1	0.346378	-55		DMSO	25	0.258927	0.0100483	27
0 µM G6PDi-1	0.265228	-55		DMSO	30	0.262034	0.0111836	26
0 µM G6PDi-1	0.318038	-55		DMSO	35	0.26074	0.0112805	27
0 µM G6PDi-1	0.209388	-55		DMSO	40	0.260271	0.0122848	26
0 µM G6PDi-1	0.27823	-55		DMSO	45	0.255173	0.0105844	24
0 µM G6PDi-1	0.215626	-55		DMSO	50	0.258329	0.0120109	22
0 µM G6PDi-1	0.226693	-55		DMSO	55	0.262818	0.0123384	23
0 µM G6PDi-1	0.264477	-55		DMSO	60	0.263806	0.0125808	24
0 µM G6PDi-1	0.247114	-55		DMSO	65	0.265169	0.012506	26
0 µM G6PDi-1	0.294965	-55		DMSO	70	0.268299	0.0147114	25
0 µM G6PDi-1	0.241868	-55		DMSO	75	0.265061	0.0143647	22
0 µM G6PDi-1	0.231676	-55		DMSO	80	0.258016	0.0157252	20
0 µM G6PDi-1	0.247671	-55		DMSO	85	0.261354	0.0168337	19
0 µM G6PDi-1	0.188987	-55		DMSO	90	0.266711	0.0181323	18
0 µM G6PDi-1	0.200325	-55		DMSO	95	0.283564	0.0196041	20
0 µM G6PDi-1	0.258863	-55		DMSO	100	0.293974	0.0204174	20
0 µM G6PDi-1	0.351701	-55		DMSO	105	0.302231	0.0236573	18
0 µM G6PDi-1	0.307726	-55		DMSO	110	0.313165	0.0245207	18
0 µM G6PDi-1	0.336809	-55		DMSO	115	0.313485	0.023949	17
0 µM G6PDi-1	0.399612	-55		DMSO	120	0.319118	0.027451	15
0 µM G6PDi-1	0.229856	-55		DMSO	125	0.337453	0.0295149	14
0 µM G6PDi-1	0.160102	-55		DMSO	130	0.35354	0.0335562	12
0 µM G6PDi-1	0.28867	-55		DMSO	135	0.379989	0.0322731	13
DMSO	0.255866	-55		DMSO	140	0.404098	0.0363144	11
DMSO	0.19861	-55		DMSO	145	0.420902	0.0374825	11
DMSO	0.316711	-55		DMSO	150	0.431597	0.0424557	10
DMSO	0.305702	-55		DMSO	155	0.447701	0.042731	10
DMSO	0.304562	-55		DMSO	160	0.451781	0.0450784	9
DMSO	0.283026	-55		DMSO	165	0.461034	0.0435124	9
DMSO	0.277295	-55		DMSO	170	0.468575	0.0428032	9
DMSO	0.285339	-55		DMSO	175	0.468598	0.0552025	7
DMSO	0.231638	-55		DMSO	180	0.471847	0.0545798	7
DMSO	0.339703	-55		DMSO	185	0.475375	0.0537986	7
DMSO	0.283874	-55		DMSO	190	0.47978	0.0524346	7
DMSO	0.320483	-55		DMSO	195	0.485073	0.0496697	7
DMSO	0.332668	-55		DMSO	200	0.491573	0.0463836	7
DMSO	0.306215	-55		DMSO	205	0.497207	0.0434455	7
DMSO	0.336316	-55		DMSO	210	0.50292	0.0405576	7
0 µM G6PDi-1	0.25633	-55		DMSO	215	0.508194	0.0367974	7
0 µM G6PDi-1	0.276547	-55		DMSO	220	0.513094	0.0322042	7
0 µM G6PDi-1	0.26348	-55		DMSO	225	0.518427	0.0277967	7
0 µM G6PDi-1	0.190356	-55		DMSO	230	0.523831	0.0234342	7
0 µM G6PDi-1	0.346125	-55		DMSO	235	0.529165	0.0195221	7
0 µM G6PDi-1	0.255888	-55		DMSO	240	0.533242	0.0167392	7
0 µM G6PDi-1	0.264142	-55
0 µM G6PDi-1	0.247529	-55
0 µM G6PDi-1	0.235906	-55
0 µM G6PDi-1	0.225461	-55
0 µM G6PDi-1	0.247349	-55
0 µM G6PDi-1	0.317764	-55
DMSO	0.169143	-55
DMSO	0.371454	-55
DMSO	0.26581	-55
DMSO	0.283886	-55
DMSO	0.359318	-55
DMSO	0.236363	-55
DMSO	0.272887	-55
DMSO	0.245653	-55
DMSO	0.275172	-55
0 µM G6PDi-1	0.230949	-55
0 µM G6PDi-1	0.218197	-55
0 µM G6PDi-1	0.297721	-55
0 µM G6PDi-1	0.224501	-55
0 µM G6PDi-1	0.310072	-55
0 µM G6PDi-1	0.246124	-55
DMSO	0.268559	-55
DMSO	0.264339	-55
DMSO	0.246272	-55
DMSO	0.279404	-55
DMSO	0.300362	-55
DMSO	0.236954	-55
DMSO	0.306879	-55
DMSO	0.251459	-55
DMSO	0.299581	-55
DMSO	0.276901	-55
0 µM G6PDi-1	0.314163	-50
0 µM G6PDi-1	0.338704	-50
0 µM G6PDi-1	0.313025	-50
0 µM G6PDi-1	0.207413	-50
0 µM G6PDi-1	0.275	-50
0 µM G6PDi-1	0.208677	-50
0 µM G6PDi-1	0.321027	-50
0 µM G6PDi-1	0.224647	-50
0 µM G6PDi-1	0.261262	-50
0 µM G6PDi-1	0.240558	-50
0 µM G6PDi-1	0.291738	-50
0 µM G6PDi-1	0.23951	-50
0 µM G6PDi-1	0.228642	-50
0 µM G6PDi-1	0.242278	-50
0 µM G6PDi-1	0.183753	-50
0 µM G6PDi-1	0.194724	-50
0 µM G6PDi-1	0.252274	-50
0 µM G6PDi-1	0.220801	-50
0 µM G6PDi-1	0.347156	-50
0 µM G6PDi-1	0.301249	-50
0 µM G6PDi-1	0.329355	-50
0 µM G6PDi-1	0.394838	-50
0 µM G6PDi-1	0.228233	-50
0 µM G6PDi-1	0.158494	-50
DMSO	0.249773	-50
DMSO	0.195477	-50
DMSO	0.307206	-50
DMSO	0.300447	-50
DMSO	0.320108	-50
DMSO	0.305181	-50
DMSO	0.273384	-50
DMSO	0.272666	-50
DMSO	0.285445	-50
DMSO	0.223986	-50
DMSO	0.335496	-50
DMSO	0.283233	-50
DMSO	0.326247	-50
DMSO	0.29968	-50
0 µM G6PDi-1	0.25181	-50
0 µM G6PDi-1	0.281468	-50
0 µM G6PDi-1	0.257415	-50
0 µM G6PDi-1	0.188197	-50
0 µM G6PDi-1	0.347039	-50
0 µM G6PDi-1	0.247669	-50
0 µM G6PDi-1	0.261818	-50
0 µM G6PDi-1	0.2473	-50
0 µM G6PDi-1	0.230551	-50
0 µM G6PDi-1	0.221789	-50
0 µM G6PDi-1	0.251556	-50
0 µM G6PDi-1	0.295817	-50
DMSO	0.360099	-50
DMSO	0.260925	-50
DMSO	0.278303	-50
DMSO	0.350834	-50
DMSO	0.227952	-50
DMSO	0.26854	-50
DMSO	0.253667	-50
DMSO	0.268809	-50
0 µM G6PDi-1	0.226358	-50
0 µM G6PDi-1	0.211605	-50
0 µM G6PDi-1	0.293974	-50
0 µM G6PDi-1	0.222203	-50
0 µM G6PDi-1	0.295848	-50
0 µM G6PDi-1	0.244765	-50
DMSO	0.265413	-50
DMSO	0.259392	-50
DMSO	0.238082	-50
DMSO	0.273587	-50
DMSO	0.293127	-50
DMSO	0.234205	-50
DMSO	0.295331	-50
DMSO	0.245734	-50
DMSO	0.297161	-50
DMSO	0.269155	-50
0 µM G6PDi-1	0.314637	-45
0 µM G6PDi-1	0.333555	-45
0 µM G6PDi-1	0.310639	-45
0 µM G6PDi-1	0.204161	-45
0 µM G6PDi-1	0.270679	-45
0 µM G6PDi-1	0.206308	-45
0 µM G6PDi-1	0.329358	-45
0 µM G6PDi-1	0.223781	-45
0 µM G6PDi-1	0.259286	-45
0 µM G6PDi-1	0.236033	-45
0 µM G6PDi-1	0.288251	-45
0 µM G6PDi-1	0.238671	-45
0 µM G6PDi-1	0.225693	-45
0 µM G6PDi-1	0.240163	-45
0 µM G6PDi-1	0.168194	-45
0 µM G6PDi-1	0.192094	-45
0 µM G6PDi-1	0.245924	-45
0 µM G6PDi-1	0.220691	-45
0 µM G6PDi-1	0.342847	-45
0 µM G6PDi-1	0.296117	-45
0 µM G6PDi-1	0.323055	-45
0 µM G6PDi-1	0.309055	-45
0 µM G6PDi-1	0.393549	-45
0 µM G6PDi-1	0.225686	-45
0 µM G6PDi-1	0.157258	-45
DMSO	0.24564	-45
DMSO	0.193338	-45
DMSO	0.303119	-45
DMSO	0.280675	-45
DMSO	0.272016	-45
DMSO	0.271107	-45
DMSO	0.224176	-45
DMSO	0.331071	-45
DMSO	0.274626	-45
DMSO	0.30872	-45
DMSO	0.325169	-45
DMSO	0.286935	-45
0 µM G6PDi-1	0.248636	-45
0 µM G6PDi-1	0.27612	-45
0 µM G6PDi-1	0.247012	-45
0 µM G6PDi-1	0.186492	-45
0 µM G6PDi-1	0.346341	-45
0 µM G6PDi-1	0.224519	-45
0 µM G6PDi-1	0.25594	-45
0 µM G6PDi-1	0.242826	-45
0 µM G6PDi-1	0.229304	-45
0 µM G6PDi-1	0.218378	-45
0 µM G6PDi-1	0.2349	-45
0 µM G6PDi-1	0.31651	-45
DMSO	0.350784	-45
DMSO	0.224053	-45
DMSO	0.269788	-45
DMSO	0.337534	-45
DMSO	0.227912	-45
DMSO	0.264858	-45
DMSO	0.248948	-45
DMSO	0.265192	-45
0 µM G6PDi-1	0.22229	-45
0 µM G6PDi-1	0.203496	-45
0 µM G6PDi-1	0.272935	-45
0 µM G6PDi-1	0.221385	-45
0 µM G6PDi-1	0.303047	-45
0 µM G6PDi-1	0.24314	-45
DMSO	0.260893	-45
DMSO	0.254974	-45
DMSO	0.237054	-45
DMSO	0.272203	-45
DMSO	0.289491	-45
DMSO	0.231205	-45
DMSO	0.292935	-45
DMSO	0.241177	-45
DMSO	0.295042	-45
DMSO	0.271569	-45
0 µM G6PDi-1	0.311979	-40
0 µM G6PDi-1	0.328103	-40
0 µM G6PDi-1	0.306395	-40
0 µM G6PDi-1	0.201989	-40
0 µM G6PDi-1	0.271824	-40
0 µM G6PDi-1	0.206918	-40
0 µM G6PDi-1	0.260197	-40
0 µM G6PDi-1	0.233236	-40
0 µM G6PDi-1	0.285452	-40
0 µM G6PDi-1	0.237524	-40
0 µM G6PDi-1	0.223705	-40
0 µM G6PDi-1	0.237625	-40
0 µM G6PDi-1	0.152995	-40
0 µM G6PDi-1	0.189952	-40
0 µM G6PDi-1	0.241011	-40
0 µM G6PDi-1	0.221014	-40
0 µM G6PDi-1	0.334386	-40
0 µM G6PDi-1	0.295377	-40
0 µM G6PDi-1	0.315727	-40
0 µM G6PDi-1	0.308313	-40
0 µM G6PDi-1	0.392154	-40
0 µM G6PDi-1	0.226499	-40
0 µM G6PDi-1	0.157346	-40
0 µM G6PDi-1	0.279418	-40
DMSO	0.240722	-40
DMSO	0.191698	-40
DMSO	0.297298	-40
DMSO	0.305642	-40
DMSO	0.270671	-40
DMSO	0.264891	-40
DMSO	0.269545	-40
DMSO	0.276939	-40
DMSO	0.223093	-40
DMSO	0.328025	-40
DMSO	0.279163	-40
DMSO	0.30429	-40
DMSO	0.286267	-40
0 µM G6PDi-1	0.245805	-40
0 µM G6PDi-1	0.281935	-40
0 µM G6PDi-1	0.252152	-40
0 µM G6PDi-1	0.190199	-40
0 µM G6PDi-1	0.3477	-40
0 µM G6PDi-1	0.230431	-40
0 µM G6PDi-1	0.249829	-40
0 µM G6PDi-1	0.241891	-40
0 µM G6PDi-1	0.228715	-40
0 µM G6PDi-1	0.213225	-40
0 µM G6PDi-1	0.249602	-40
DMSO	0.341404	-40
DMSO	0.153996	-40
DMSO	0.263216	-40
DMSO	0.331007	-40
DMSO	0.222057	-40
DMSO	0.256248	-40
DMSO	0.242989	-40
DMSO	0.261027	-40
0 µM G6PDi-1	0.218039	-40
0 µM G6PDi-1	0.202079	-40
0 µM G6PDi-1	0.261972	-40
0 µM G6PDi-1	0.220886	-40
0 µM G6PDi-1	0.299614	-40
0 µM G6PDi-1	0.243074	-40
DMSO	0.254831	-40
DMSO	0.249866	-40
DMSO	0.185098	-40
DMSO	0.268823	-40
DMSO	0.28935	-40
DMSO	0.228544	-40
DMSO	0.288428	-40
DMSO	0.235434	-40
DMSO	0.287049	-40
DMSO	0.271733	-40
0 µM G6PDi-1	0.311338	-35
0 µM G6PDi-1	0.32245	-35
0 µM G6PDi-1	0.300412	-35
0 µM G6PDi-1	0.195824	-35
0 µM G6PDi-1	0.270441	-35
0 µM G6PDi-1	0.205626	-35
0 µM G6PDi-1	0.259435	-35
0 µM G6PDi-1	0.229989	-35
0 µM G6PDi-1	0.283099	-35
0 µM G6PDi-1	0.236703	-35
0 µM G6PDi-1	0.221643	-35
0 µM G6PDi-1	0.23679	-35
0 µM G6PDi-1	0.188412	-35
0 µM G6PDi-1	0.237884	-35
0 µM G6PDi-1	0.223526	-35
0 µM G6PDi-1	0.328519	-35
0 µM G6PDi-1	0.290501	-35
0 µM G6PDi-1	0.310908	-35
0 µM G6PDi-1	0.393723	-35
0 µM G6PDi-1	0.22192	-35
0 µM G6PDi-1	0.157709	-35
DMSO	0.237992	-35
DMSO	0.191674	-35
DMSO	0.293813	-35
DMSO	0.298525	-35
DMSO	0.267886	-35
DMSO	0.263865	-35
DMSO	0.267016	-35
DMSO	0.276339	-35
DMSO	0.21705	-35
DMSO	0.322922	-35
DMSO	0.277088	-35
DMSO	0.303764	-35
DMSO	0.227922	-35
DMSO	0.287902	-35
0 µM G6PDi-1	0.243459	-35
0 µM G6PDi-1	0.276373	-35
0 µM G6PDi-1	0.237474	-35
0 µM G6PDi-1	0.187632	-35
0 µM G6PDi-1	0.344712	-35
0 µM G6PDi-1	0.228645	-35
0 µM G6PDi-1	0.276127	-35
0 µM G6PDi-1	0.239932	-35
0 µM G6PDi-1	0.228649	-35
0 µM G6PDi-1	0.210402	-35
0 µM G6PDi-1	0.246844	-35
0 µM G6PDi-1	0.314093	-35
DMSO	0.332628	-35
DMSO	0.132806	-35
DMSO	0.25736	-35
DMSO	0.325261	-35
DMSO	0.225374	-35
DMSO	0.248454	-35
DMSO	0.240445	-35
DMSO	0.258561	-35
0 µM G6PDi-1	0.215227	-35
0 µM G6PDi-1	0.198882	-35
0 µM G6PDi-1	0.260751	-35
0 µM G6PDi-1	0.212812	-35
0 µM G6PDi-1	0.297203	-35
0 µM G6PDi-1	0.244002	-35
DMSO	0.249858	-35
DMSO	0.245963	-35
DMSO	0.142403	-35
DMSO	0.235727	-35
DMSO	0.285826	-35
DMSO	0.227704	-35
DMSO	0.282118	-35
DMSO	0.235371	-35
DMSO	0.289596	-35
DMSO	0.269108	-35
0 µM G6PDi-1	0.307846	-30
0 µM G6PDi-1	0.319428	-30
0 µM G6PDi-1	0.298471	-30
0 µM G6PDi-1	0.171271	-30
0 µM G6PDi-1	0.276023	-30
0 µM G6PDi-1	0.204531	-30
0 µM G6PDi-1	0.25714	-30
0 µM G6PDi-1	0.282705	-30
0 µM G6PDi-1	0.236813	-30
0 µM G6PDi-1	0.225123	-30
0 µM G6PDi-1	0.232901	-30
0 µM G6PDi-1	0.186503	-30
0 µM G6PDi-1	0.236553	-30
0 µM G6PDi-1	0.221317	-30
0 µM G6PDi-1	0.317869	-30
0 µM G6PDi-1	0.288895	-30
0 µM G6PDi-1	0.307246	-30
0 µM G6PDi-1	0.392431	-30
0 µM G6PDi-1	0.22733	-30
0 µM G6PDi-1	0.15886	-30
DMSO	0.236132	-30
DMSO	0.188342	-30
DMSO	0.291455	-30
DMSO	0.292894	-30
DMSO	0.262932	-30
DMSO	0.263211	-30
DMSO	0.263513	-30
DMSO	0.276487	-30
DMSO	0.213093	-30
DMSO	0.320029	-30
DMSO	0.276455	-30
DMSO	0.28391	-30
0 µM G6PDi-1	0.241275	-30
0 µM G6PDi-1	0.276576	-30
0 µM G6PDi-1	0.235357	-30
0 µM G6PDi-1	0.187301	-30
0 µM G6PDi-1	0.337931	-30
0 µM G6PDi-1	0.22755	-30
0 µM G6PDi-1	0.273635	-30
0 µM G6PDi-1	0.237982	-30
0 µM G6PDi-1	0.228297	-30
0 µM G6PDi-1	0.210512	-30
0 µM G6PDi-1	0.244741	-30
DMSO	0.321549	-30
DMSO	0.147561	-30
DMSO	0.251323	-30
DMSO	0.318122	-30
DMSO	0.224398	-30
DMSO	0.2452	-30
DMSO	0.233535	-30
DMSO	0.253042	-30
0 µM G6PDi-1	0.212732	-30
0 µM G6PDi-1	0.193801	-30
0 µM G6PDi-1	0.257658	-30
0 µM G6PDi-1	0.209914	-30
0 µM G6PDi-1	0.295328	-30
0 µM G6PDi-1	0.244635	-30
DMSO	0.245421	-30
DMSO	0.24198	-30
DMSO	0.138086	-30
DMSO	0.237936	-30
DMSO	0.286208	-30
DMSO	0.226053	-30
DMSO	0.27056	-30
DMSO	0.231258	-30
DMSO	0.286824	-30
DMSO	0.263476	-30
0 µM G6PDi-1	0.312521	-25
0 µM G6PDi-1	0.315082	-25
0 µM G6PDi-1	0.298229	-25
0 µM G6PDi-1	0.157694	-25
0 µM G6PDi-1	0.270285	-25
0 µM G6PDi-1	0.261272	-25
0 µM G6PDi-1	0.253422	-25
0 µM G6PDi-1	0.236412	-25
0 µM G6PDi-1	0.223229	-25
0 µM G6PDi-1	0.233411	-25
0 µM G6PDi-1	0.18665	-25
0 µM G6PDi-1	0.234685	-25
0 µM G6PDi-1	0.304553	-25
0 µM G6PDi-1	0.286595	-25
0 µM G6PDi-1	0.303808	-25
0 µM G6PDi-1	0.299627	-25
0 µM G6PDi-1	0.224213	-25
0 µM G6PDi-1	0.159453	-25
DMSO	0.234246	-25
DMSO	0.173817	-25
DMSO	0.291935	-25
DMSO	0.291435	-25
DMSO	0.259599	-25
DMSO	0.260897	-25
DMSO	0.259214	-25
DMSO	0.277728	-25
DMSO	0.210247	-25
DMSO	0.317083	-25
DMSO	0.278023	-25
DMSO	0.296006	-25
DMSO	0.280736	-25
0 µM G6PDi-1	0.237871	-25
0 µM G6PDi-1	0.272001	-25
0 µM G6PDi-1	0.24517	-25
0 µM G6PDi-1	0.190186	-25
0 µM G6PDi-1	0.341429	-25
0 µM G6PDi-1	0.270148	-25
0 µM G6PDi-1	0.237409	-25
0 µM G6PDi-1	0.227548	-25
0 µM G6PDi-1	0.208744	-25
0 µM G6PDi-1	0.240898	-25
0 µM G6PDi-1	0.317245	-25
DMSO	0.312906	-25
DMSO	0.200514	-25
DMSO	0.238906	-25
DMSO	0.313054	-25
DMSO	0.223843	-25
DMSO	0.241946	-25
DMSO	0.234127	-25
DMSO	0.251433	-25
0 µM G6PDi-1	0.211114	-25
0 µM G6PDi-1	0.181411	-25
0 µM G6PDi-1	0.28025	-25
0 µM G6PDi-1	0.20785	-25
0 µM G6PDi-1	0.294033	-25
0 µM G6PDi-1	0.248829	-25
DMSO	0.244561	-25
DMSO	0.238117	-25
DMSO	0.138536	-25
DMSO	0.243392	-25
DMSO	0.281226	-25
DMSO	0.224597	-25
DMSO	0.269109	-25
DMSO	0.23051	-25
DMSO	0.285861	-25
DMSO	0.261201	-25
0 µM G6PDi-1	0.307951	-20
0 µM G6PDi-1	0.314098	-20
0 µM G6PDi-1	0.296426	-20
0 µM G6PDi-1	0.156816	-20
0 µM G6PDi-1	0.268421	-20
0 µM G6PDi-1	0.268555	-20
0 µM G6PDi-1	0.252363	-20
0 µM G6PDi-1	0.235955	-20
0 µM G6PDi-1	0.221171	-20
0 µM G6PDi-1	0.230793	-20
0 µM G6PDi-1	0.187849	-20
0 µM G6PDi-1	0.235491	-20
0 µM G6PDi-1	0.271375	-20
0 µM G6PDi-1	0.285988	-20
0 µM G6PDi-1	0.29952	-20
0 µM G6PDi-1	0.22239	-20
0 µM G6PDi-1	0.157199	-20
DMSO	0.231521	-20
DMSO	0.162364	-20
DMSO	0.285779	-20
DMSO	0.287506	-20
DMSO	0.257837	-20
DMSO	0.258167	-20
DMSO	0.2603	-20
DMSO	0.277147	-20
DMSO	0.209659	-20
DMSO	0.313137	-20
DMSO	0.27702	-20
DMSO	0.290733	-20
DMSO	0.27792	-20
0 µM G6PDi-1	0.236263	-20
0 µM G6PDi-1	0.276811	-20
0 µM G6PDi-1	0.242611	-20
0 µM G6PDi-1	0.194826	-20
0 µM G6PDi-1	0.342669	-20
0 µM G6PDi-1	0.206911	-20
0 µM G6PDi-1	0.267073	-20
0 µM G6PDi-1	0.236579	-20
0 µM G6PDi-1	0.228503	-20
0 µM G6PDi-1	0.209809	-20
0 µM G6PDi-1	0.236681	-20
0 µM G6PDi-1	0.318069	-20
DMSO	0.309516	-20
DMSO	0.268888	-20
DMSO	0.235145	-20
DMSO	0.217478	-20
DMSO	0.236414	-20
DMSO	0.229814	-20
DMSO	0.233638	-20
0 µM G6PDi-1	0.208537	-20
0 µM G6PDi-1	0.187138	-20
0 µM G6PDi-1	0.252695	-20
0 µM G6PDi-1	0.206943	-20
0 µM G6PDi-1	0.293125	-20
0 µM G6PDi-1	0.246168	-20
DMSO	0.241612	-20
DMSO	0.236153	-20
DMSO	0.155861	-20
DMSO	0.227521	-20
DMSO	0.278579	-20
DMSO	0.222389	-20
DMSO	0.266098	-20
DMSO	0.230083	-20
DMSO	0.284133	-20
DMSO	0.258765	-20
0 µM G6PDi-1	0.30536	-15
0 µM G6PDi-1	0.312594	-15
0 µM G6PDi-1	0.29423	-15
0 µM G6PDi-1	0.183601	-15
0 µM G6PDi-1	0.267778	-15
0 µM G6PDi-1	0.201027	-15
0 µM G6PDi-1	0.258239	-15
0 µM G6PDi-1	0.248644	-15
0 µM G6PDi-1	0.233949	-15
0 µM G6PDi-1	0.218228	-15
0 µM G6PDi-1	0.232731	-15
0 µM G6PDi-1	0.188766	-15
0 µM G6PDi-1	0.23104	-15
0 µM G6PDi-1	0.210495	-15
0 µM G6PDi-1	0.267871	-15
0 µM G6PDi-1	0.282717	-15
0 µM G6PDi-1	0.295044	-15
0 µM G6PDi-1	0.291885	-15
0 µM G6PDi-1	0.227195	-15
0 µM G6PDi-1	0.15737	-15
DMSO	0.224995	-15
DMSO	0.170236	-15
DMSO	0.283102	-15
DMSO	0.285476	-15
DMSO	0.260216	-15
DMSO	0.259078	-15
DMSO	0.256864	-15
DMSO	0.259102	-15
DMSO	0.208366	-15
DMSO	0.309161	-15
DMSO	0.276962	-15
DMSO	0.288403	-15
DMSO	0.268864	-15
0 µM G6PDi-1	0.235753	-15
0 µM G6PDi-1	0.278661	-15
0 µM G6PDi-1	0.241023	-15
0 µM G6PDi-1	0.198451	-15
0 µM G6PDi-1	0.348456	-15
0 µM G6PDi-1	0.188742	-15
0 µM G6PDi-1	0.200364	-15
0 µM G6PDi-1	0.228251	-15
0 µM G6PDi-1	0.208879	-15
0 µM G6PDi-1	0.23398	-15
0 µM G6PDi-1	0.320769	-15
DMSO	0.307336	-15
DMSO	0.33769	-15
DMSO	0.237167	-15
DMSO	0.21812	-15
DMSO	0.235303	-15
DMSO	0.227373	-15
DMSO	0.230729	-15
0 µM G6PDi-1	0.2086	-15
0 µM G6PDi-1	0.19328	-15
0 µM G6PDi-1	0.251464	-15
0 µM G6PDi-1	0.204514	-15
0 µM G6PDi-1	0.291542	-15
0 µM G6PDi-1	0.244473	-15
DMSO	0.236671	-15
DMSO	0.231981	-15
DMSO	0.182341	-15
DMSO	0.277976	-15
DMSO	0.221008	-15
DMSO	0.228751	-15
DMSO	0.283301	-15
DMSO	0.258071	-15
0 µM G6PDi-1	0.303986	-10
0 µM G6PDi-1	0.305839	-10
0 µM G6PDi-1	0.291467	-10
0 µM G6PDi-1	0.224204	-10
0 µM G6PDi-1	0.266067	-10
0 µM G6PDi-1	0.257566	-10
0 µM G6PDi-1	0.247535	-10
0 µM G6PDi-1	0.234826	-10
0 µM G6PDi-1	0.21601	-10
0 µM G6PDi-1	0.234326	-10
0 µM G6PDi-1	0.18676	-10
0 µM G6PDi-1	0.228598	-10
0 µM G6PDi-1	0.262923	-10
0 µM G6PDi-1	0.278725	-10
0 µM G6PDi-1	0.288301	-10
0 µM G6PDi-1	0.22253	-10
0 µM G6PDi-1	0.15736	-10
DMSO	0.214444	-10
DMSO	0.186747	-10
DMSO	0.283237	-10
DMSO	0.284329	-10
DMSO	0.298466	-10
DMSO	0.261419	-10
DMSO	0.259907	-10
DMSO	0.256922	-10
DMSO	0.221931	-10
DMSO	0.20397	-10
DMSO	0.304309	-10
DMSO	0.274004	-10
DMSO	0.284908	-10
DMSO	0.260149	-10
0 µM G6PDi-1	0.235303	-10
0 µM G6PDi-1	0.272873	-10
0 µM G6PDi-1	0.23479	-10
0 µM G6PDi-1	0.201106	-10
0 µM G6PDi-1	0.342359	-10
0 µM G6PDi-1	0.176094	-10
0 µM G6PDi-1	0.265726	-10
0 µM G6PDi-1	0.176022	-10
0 µM G6PDi-1	0.228497	-10
0 µM G6PDi-1	0.207794	-10
0 µM G6PDi-1	0.232719	-10
0 µM G6PDi-1	0.322133	-10
DMSO	0.302841	-10
DMSO	0.389398	-10
DMSO	0.23281	-10
DMSO	0.210499	-10
DMSO	0.235273	-10
DMSO	0.226007	-10
DMSO	0.239325	-10
0 µM G6PDi-1	0.207091	-10
0 µM G6PDi-1	0.228195	-10
0 µM G6PDi-1	0.251315	-10
0 µM G6PDi-1	0.203553	-10
0 µM G6PDi-1	0.288533	-10
DMSO	0.233006	-10
DMSO	0.227993	-10
DMSO	0.188401	-10
DMSO	0.275006	-10
DMSO	0.219036	-10
DMSO	0.226622	-10
DMSO	0.281543	-10
DMSO	0.256095	-10
0 µM G6PDi-1	0.303462	-5
0 µM G6PDi-1	0.304474	-5
0 µM G6PDi-1	0.288403	-5
0 µM G6PDi-1	0.245385	-5
0 µM G6PDi-1	0.263884	-5
0 µM G6PDi-1	0.201314	-5
0 µM G6PDi-1	0.248296	-5
0 µM G6PDi-1	0.246309	-5
0 µM G6PDi-1	0.234116	-5
0 µM G6PDi-1	0.218105	-5
0 µM G6PDi-1	0.231906	-5
0 µM G6PDi-1	0.176234	-5
0 µM G6PDi-1	0.228438	-5
0 µM G6PDi-1	0.261953	-5
0 µM G6PDi-1	0.276295	-5
0 µM G6PDi-1	0.286292	-5
0 µM G6PDi-1	0.22146	-5
0 µM G6PDi-1	0.156692	-5
DMSO	0.203147	-5
DMSO	0.279998	-5
DMSO	0.282678	-5
DMSO	0.296032	-5
DMSO	0.266075	-5
DMSO	0.260199	-5
DMSO	0.254857	-5
DMSO	0.201216	-5
DMSO	0.299248	-5
DMSO	0.271127	-5
DMSO	0.278752	-5
DMSO	0.257836	-5
0 µM G6PDi-1	0.234575	-5
0 µM G6PDi-1	0.277213	-5
0 µM G6PDi-1	0.234417	-5
0 µM G6PDi-1	0.199634	-5
0 µM G6PDi-1	0.335112	-5
0 µM G6PDi-1	0.167366	-5
0 µM G6PDi-1	0.26638	-5
0 µM G6PDi-1	0.165692	-5
0 µM G6PDi-1	0.227367	-5
0 µM G6PDi-1	0.207826	-5
0 µM G6PDi-1	0.234557	-5
0 µM G6PDi-1	0.325785	-5
DMSO	0.297887	-5
DMSO	0.229598	-5
DMSO	0.208262	-5
DMSO	0.235363	-5
DMSO	0.224115	-5
DMSO	0.230364	-5
0 µM G6PDi-1	0.207072	-5
0 µM G6PDi-1	0.288583	-5
0 µM G6PDi-1	0.247463	-5
0 µM G6PDi-1	0.205384	-5
0 µM G6PDi-1	0.28708	-5
0 µM G6PDi-1	0.242305	-5
DMSO	0.240305	-5
DMSO	0.224955	-5
DMSO	0.200313	-5
DMSO	0.276273	-5
DMSO	0.220854	-5
DMSO	0.224681	-5
DMSO	0.280209	-5
DMSO	0.255167	-5
0 µM G6PDi-1	0.303961	0
0 µM G6PDi-1	0.300305	0
0 µM G6PDi-1	0.285134	0
0 µM G6PDi-1	0.255449	0
0 µM G6PDi-1	0.262675	0
0 µM G6PDi-1	0.244166	0
0 µM G6PDi-1	0.234517	0
0 µM G6PDi-1	0.216048	0
0 µM G6PDi-1	0.23315	0
0 µM G6PDi-1	0.158937	0
0 µM G6PDi-1	0.240038	0
0 µM G6PDi-1	0.262906	0
0 µM G6PDi-1	0.276476	0
0 µM G6PDi-1	0.283592	0
0 µM G6PDi-1	0.218115	0
0 µM G6PDi-1	0.155726	0
DMSO	0.227578	0
DMSO	0.276185	0
DMSO	0.28344	0
DMSO	0.262158	0
DMSO	0.257252	0
DMSO	0.257125	0
DMSO	0.240996	0
DMSO	0.200384	0
DMSO	0.293681	0
DMSO	0.273077	0
DMSO	0.275949	0
DMSO	0.255171	0
0 µM G6PDi-1	0.232845	0
0 µM G6PDi-1	0.276421	0
0 µM G6PDi-1	0.230766	0
0 µM G6PDi-1	0.203478	0
0 µM G6PDi-1	0.338496	0
0 µM G6PDi-1	0.159617	0
0 µM G6PDi-1	0.167745	0
0 µM G6PDi-1	0.22728	0
0 µM G6PDi-1	0.207717	0
0 µM G6PDi-1	0.222024	0
DMSO	0.291813	0
DMSO	0.204933	0
DMSO	0.232625	0
DMSO	0.223292	0
DMSO	0.232975	0
0 µM G6PDi-1	0.205401	0
0 µM G6PDi-1	0.34903	0
0 µM G6PDi-1	0.248054	0
0 µM G6PDi-1	0.206408	0
0 µM G6PDi-1	0.289343	0
0 µM G6PDi-1	0.251672	0
DMSO	0.231234	0
DMSO	0.220219	0
DMSO	0.227724	0
DMSO	0.277388	0
DMSO	0.221425	0
DMSO	0.22474	0
DMSO	0.27984	0
DMSO	0.25194	0
0 µM G6PDi-1	0.297184	5
0 µM G6PDi-1	0.286822	5
0 µM G6PDi-1	0.455667	5
0 µM G6PDi-1	0.270977	5
0 µM G6PDi-1	0.363207	5
0 µM G6PDi-1	0.276134	5
0 µM G6PDi-1	0.254733	5
0 µM G6PDi-1	0.326776	5
0 µM G6PDi-1	0.259809	5
0 µM G6PDi-1	0.35473	5
0 µM G6PDi-1	0.246415	5
0 µM G6PDi-1	0.21561	5
0 µM G6PDi-1	0.223045	5
0 µM G6PDi-1	0.257534	5
0 µM G6PDi-1	0.221591	5
0 µM G6PDi-1	0.23531	5
0 µM G6PDi-1	0.202568	5
0 µM G6PDi-1	0.259529	5
0 µM G6PDi-1	0.274073	5
0 µM G6PDi-1	0.272469	5
0 µM G6PDi-1	0.280917	5
0 µM G6PDi-1	0.223159	5
0 µM G6PDi-1	0.149859	5
0 µM G6PDi-1	0.239984	5
DMSO	0.208816	5
DMSO	0.341604	5
DMSO	0.265178	5
DMSO	0.279315	5
DMSO	0.252563	5
DMSO	0.262667	5
DMSO	0.302002	5
DMSO	0.25552	5
DMSO	0.25157	5
DMSO	0.312312	5
DMSO	0.198729	5
DMSO	0.280083	5
DMSO	0.260467	5
DMSO	0.307054	5
DMSO	0.260316	5
DMSO	0.235278	5
0 µM G6PDi-1	0.226981	5
0 µM G6PDi-1	0.246801	5
0 µM G6PDi-1	0.224529	5
0 µM G6PDi-1	0.205587	5
0 µM G6PDi-1	0.239697	5
0 µM G6PDi-1	0.238791	5
0 µM G6PDi-1	0.218415	5
0 µM G6PDi-1	0.201693	5
0 µM G6PDi-1	0.222349	5
0 µM G6PDi-1	0.319045	5
DMSO	0.289987	5
DMSO	0.22645	5
DMSO	0.254387	5
DMSO	0.216535	5
DMSO	0.20187	5
DMSO	0.28512	5
DMSO	0.221443	5
DMSO	0.217984	5
DMSO	0.257916	5
0 µM G6PDi-1	0.293038	5
0 µM G6PDi-1	0.213818	5
0 µM G6PDi-1	0.488349	5
0 µM G6PDi-1	0.243617	5
0 µM G6PDi-1	0.201541	5
0 µM G6PDi-1	0.288546	5
0 µM G6PDi-1	0.258247	5
DMSO	0.2301	5
DMSO	0.206089	5
DMSO	0.247958	5
DMSO	0.290427	5
DMSO	0.238435	5
DMSO	0.218454	5
DMSO	0.274822	5
DMSO	0.247434	5
0 µM G6PDi-1	0.305605	10
0 µM G6PDi-1	0.288063	10
0 µM G6PDi-1	0.274523	10
0 µM G6PDi-1	0.274121	10
0 µM G6PDi-1	0.260308	10
0 µM G6PDi-1	0.201015	10
0 µM G6PDi-1	0.325591	10
0 µM G6PDi-1	0.271311	10
0 µM G6PDi-1	0.351692	10
0 µM G6PDi-1	0.228903	10
0 µM G6PDi-1	0.280107	10
0 µM G6PDi-1	0.237632	10
0 µM G6PDi-1	0.214288	10
0 µM G6PDi-1	0.229215	10
0 µM G6PDi-1	0.270935	10
0 µM G6PDi-1	0.258277	10
0 µM G6PDi-1	0.232416	10
0 µM G6PDi-1	0.209083	10
0 µM G6PDi-1	0.265101	10
0 µM G6PDi-1	0.292183	10
0 µM G6PDi-1	0.27653	10
0 µM G6PDi-1	0.272667	10
0 µM G6PDi-1	0.288835	10
0 µM G6PDi-1	0.217595	10
0 µM G6PDi-1	0.151791	10
0 µM G6PDi-1	0.249661	10
DMSO	0.202138	10
DMSO	0.375626	10
DMSO	0.273553	10
DMSO	0.28074	10
DMSO	0.251945	10
DMSO	0.264747	10
DMSO	0.314264	10
DMSO	0.252554	10
DMSO	0.249453	10
DMSO	0.200564	10
DMSO	0.276119	10
DMSO	0.279328	10
DMSO	0.266223	10
DMSO	0.307491	10
DMSO	0.259137	10
DMSO	0.226034	10
0 µM G6PDi-1	0.230048	10
0 µM G6PDi-1	0.322718	10
0 µM G6PDi-1	0.231163	10
0 µM G6PDi-1	0.208837	10
0 µM G6PDi-1	0.26984	10
0 µM G6PDi-1	0.228574	10
0 µM G6PDi-1	0.22332	10
0 µM G6PDi-1	0.204137	10
0 µM G6PDi-1	0.220352	10
0 µM G6PDi-1	0.32332	10
DMSO	0.279675	10
DMSO	0.219141	10
DMSO	0.246081	10
DMSO	0.305632	10
DMSO	0.198277	10
DMSO	0.219896	10
DMSO	0.205378	10
DMSO	0.243888	10
0 µM G6PDi-1	0.216454	10
0 µM G6PDi-1	0.247144	10
0 µM G6PDi-1	0.204773	10
0 µM G6PDi-1	0.290065	10
0 µM G6PDi-1	0.26339	10
DMSO	0.23298	10
DMSO	0.20309	10
DMSO	0.258246	10
DMSO	0.267966	10
DMSO	0.24846	10
DMSO	0.220936	10
DMSO	0.280288	10
DMSO	0.248944	10
0 µM G6PDi-1	0.29692	15
0 µM G6PDi-1	0.285274	15
0 µM G6PDi-1	0.450345	15
0 µM G6PDi-1	0.277385	15
0 µM G6PDi-1	0.286656	15
0 µM G6PDi-1	0.264267	15
0 µM G6PDi-1	0.20317	15
0 µM G6PDi-1	0.311205	15
0 µM G6PDi-1	0.280552	15
0 µM G6PDi-1	0.35054	15
0 µM G6PDi-1	0.229901	15
0 µM G6PDi-1	0.284377	15
0 µM G6PDi-1	0.238698	15
0 µM G6PDi-1	0.214397	15
0 µM G6PDi-1	0.230909	15
0 µM G6PDi-1	0.296552	15
0 µM G6PDi-1	0.285922	15
0 µM G6PDi-1	0.236485	15
0 µM G6PDi-1	0.216665	15
0 µM G6PDi-1	0.331276	15
0 µM G6PDi-1	0.275996	15
0 µM G6PDi-1	0.270376	15
0 µM G6PDi-1	0.286216	15
0 µM G6PDi-1	0.22468	15
0 µM G6PDi-1	0.152601	15
0 µM G6PDi-1	0.24953	15
DMSO	0.200923	15
DMSO	0.403189	15
DMSO	0.270638	15
DMSO	0.283744	15
DMSO	0.249591	15
DMSO	0.257181	15
DMSO	0.310914	15
DMSO	0.257639	15
DMSO	0.238096	15
DMSO	0.202689	15
DMSO	0.282054	15
DMSO	0.277962	15
DMSO	0.259865	15
DMSO	0.305932	15
DMSO	0.255806	15
DMSO	0.225616	15
0 µM G6PDi-1	0.234643	15
0 µM G6PDi-1	0.271431	15
0 µM G6PDi-1	0.251328	15
0 µM G6PDi-1	0.232815	15
0 µM G6PDi-1	0.212874	15
0 µM G6PDi-1	0.291397	15
0 µM G6PDi-1	0.236951	15
0 µM G6PDi-1	0.238115	15
0 µM G6PDi-1	0.230101	15
0 µM G6PDi-1	0.204998	15
0 µM G6PDi-1	0.224441	15
0 µM G6PDi-1	0.296591	15
DMSO	0.282417	15
DMSO	0.229031	15
DMSO	0.221695	15
DMSO	0.200977	15
DMSO	0.218577	15
DMSO	0.21076	15
DMSO	0.235706	15
0 µM G6PDi-1	0.2136	15
0 µM G6PDi-1	0.20203	15
0 µM G6PDi-1	0.509873	15
0 µM G6PDi-1	0.247873	15
0 µM G6PDi-1	0.205396	15
0 µM G6PDi-1	0.294588	15
0 µM G6PDi-1	0.260259	15
0 µM G6PDi-1	0.256832	15
DMSO	0.233207	15
DMSO	0.202831	15
DMSO	0.285956	15
DMSO	0.313348	15
DMSO	0.263379	15
DMSO	0.224531	15
DMSO	0.218037	15
DMSO	0.277573	15
DMSO	0.246891	15
0 µM G6PDi-1	0.307302	20
0 µM G6PDi-1	0.283536	20
0 µM G6PDi-1	0.279101	20
0 µM G6PDi-1	0.314236	20
0 µM G6PDi-1	0.266616	20
0 µM G6PDi-1	0.205065	20
0 µM G6PDi-1	0.255496	20
0 µM G6PDi-1	0.352556	20
0 µM G6PDi-1	0.234967	20
0 µM G6PDi-1	0.28576	20
0 µM G6PDi-1	0.241336	20
0 µM G6PDi-1	0.219691	20
0 µM G6PDi-1	0.2295	20
0 µM G6PDi-1	0.309389	20
0 µM G6PDi-1	0.237873	20
0 µM G6PDi-1	0.223878	20
0 µM G6PDi-1	0.335108	20
0 µM G6PDi-1	0.278956	20
0 µM G6PDi-1	0.271009	20
0 µM G6PDi-1	0.286029	20
0 µM G6PDi-1	0.213578	20
0 µM G6PDi-1	0.152424	20
0 µM G6PDi-1	0.247102	20
DMSO	0.418371	20
DMSO	0.270248	20
DMSO	0.280817	20
DMSO	0.247497	20
DMSO	0.264562	20
DMSO	0.306211	20
DMSO	0.254972	20
DMSO	0.201667	20
DMSO	0.27791	20
DMSO	0.268387	20
DMSO	0.264059	20
DMSO	0.306992	20
DMSO	0.247483	20
0 µM G6PDi-1	0.233138	20
0 µM G6PDi-1	0.231041	20
0 µM G6PDi-1	0.219686	20
0 µM G6PDi-1	0.30857	20
0 µM G6PDi-1	0.242413	20
0 µM G6PDi-1	0.268822	20
0 µM G6PDi-1	0.239848	20
0 µM G6PDi-1	0.206055	20
0 µM G6PDi-1	0.219522	20
DMSO	0.278357	20
DMSO	0.246063	20
DMSO	0.196662	20
DMSO	0.215785	20
DMSO	0.207753	20
DMSO	0.253315	20
0 µM G6PDi-1	0.209779	20
0 µM G6PDi-1	0.200844	20
0 µM G6PDi-1	0.249269	20
0 µM G6PDi-1	0.208231	20
0 µM G6PDi-1	0.294738	20
0 µM G6PDi-1	0.260521	20
DMSO	0.237921	20
DMSO	0.202559	20
DMSO	0.359869	20
DMSO	0.26688	20
DMSO	0.220754	20
DMSO	0.239764	20
DMSO	0.219234	20
DMSO	0.275174	20
DMSO	0.251027	20
0 µM G6PDi-1	0.280607	25
0 µM G6PDi-1	0.447355	25
0 µM G6PDi-1	0.28252	25
0 µM G6PDi-1	0.336845	25
0 µM G6PDi-1	0.26142	25
0 µM G6PDi-1	0.20403	25
0 µM G6PDi-1	0.261881	25
0 µM G6PDi-1	0.341948	25
0 µM G6PDi-1	0.227853	25
0 µM G6PDi-1	0.239895	25
0 µM G6PDi-1	0.218248	25
0 µM G6PDi-1	0.228881	25
0 µM G6PDi-1	0.356684	25
0 µM G6PDi-1	0.316086	25
0 µM G6PDi-1	0.238644	25
0 µM G6PDi-1	0.227056	25
0 µM G6PDi-1	0.332639	25
0 µM G6PDi-1	0.276785	25
0 µM G6PDi-1	0.268889	25
0 µM G6PDi-1	0.284709	25
0 µM G6PDi-1	0.213393	25
0 µM G6PDi-1	0.15228	25
0 µM G6PDi-1	0.23987	25
DMSO	0.431006	25
DMSO	0.265185	25
DMSO	0.282175	25
DMSO	0.247255	25
DMSO	0.265037	25
DMSO	0.297899	25
DMSO	0.25677	25
DMSO	0.244247	25
DMSO	0.198857	25
DMSO	0.261084	25
DMSO	0.262422	25
DMSO	0.306417	25
DMSO	0.24442	25
0 µM G6PDi-1	0.235084	25
0 µM G6PDi-1	0.278124	25
0 µM G6PDi-1	0.262005	25
0 µM G6PDi-1	0.231249	25
0 µM G6PDi-1	0.225986	25
0 µM G6PDi-1	0.327	25
0 µM G6PDi-1	0.247278	25
0 µM G6PDi-1	0.292889	25
0 µM G6PDi-1	0.25567	25
0 µM G6PDi-1	0.205862	25
0 µM G6PDi-1	0.220519	25
DMSO	0.28168	25
DMSO	0.233629	25
DMSO	0.205002	25
DMSO	0.228188	25
DMSO	0.214566	25
DMSO	0.256053	25
0 µM G6PDi-1	0.200019	25
0 µM G6PDi-1	0.197611	25
0 µM G6PDi-1	0.522233	25
0 µM G6PDi-1	0.2439	25
0 µM G6PDi-1	0.207483	25
0 µM G6PDi-1	0.296968	25
0 µM G6PDi-1	0.268476	25
0 µM G6PDi-1	0.213842	25
DMSO	0.229729	25
DMSO	0.204878	25
DMSO	0.390452	25
DMSO	0.221953	25
DMSO	0.223621	25
DMSO	0.216472	25
DMSO	0.271063	25
DMSO	0.250977	25
0 µM G6PDi-1	0.296491	30
0 µM G6PDi-1	0.278066	30
0 µM G6PDi-1	0.280958	30
0 µM G6PDi-1	0.354931	30
0 µM G6PDi-1	0.260488	30
0 µM G6PDi-1	0.206072	30
0 µM G6PDi-1	0.24695	30
0 µM G6PDi-1	0.225808	30
0 µM G6PDi-1	0.240388	30
0 µM G6PDi-1	0.216886	30
0 µM G6PDi-1	0.233438	30
0 µM G6PDi-1	0.318947	30
0 µM G6PDi-1	0.238549	30
0 µM G6PDi-1	0.226355	30
0 µM G6PDi-1	0.331515	30
0 µM G6PDi-1	0.278812	30
0 µM G6PDi-1	0.269689	30
0 µM G6PDi-1	0.282455	30
0 µM G6PDi-1	0.21568	30
0 µM G6PDi-1	0.165697	30
0 µM G6PDi-1	0.230993	30
DMSO	0.443569	30
DMSO	0.262908	30
DMSO	0.277179	30
DMSO	0.245271	30
DMSO	0.259234	30
DMSO	0.289783	30
DMSO	0.257751	30
DMSO	0.195654	30
DMSO	0.255125	30
DMSO	0.257094	30
DMSO	0.307383	30
DMSO	0.256407	30
0 µM G6PDi-1	0.236319	30
0 µM G6PDi-1	0.206337	30
0 µM G6PDi-1	0.283098	30
0 µM G6PDi-1	0.230253	30
0 µM G6PDi-1	0.234847	30
0 µM G6PDi-1	0.346933	30
0 µM G6PDi-1	0.241066	30
0 µM G6PDi-1	0.266095	30
0 µM G6PDi-1	0.205482	30
0 µM G6PDi-1	0.215905	30
DMSO	0.280038	30
DMSO	0.223251	30
DMSO	0.205763	30
DMSO	0.29232	30
DMSO	0.249449	30
DMSO	0.213154	30
0 µM G6PDi-1	0.197849	30
0 µM G6PDi-1	0.523638	30
0 µM G6PDi-1	0.248119	30
0 µM G6PDi-1	0.21124	30
0 µM G6PDi-1	0.294938	30
0 µM G6PDi-1	0.262485	30
DMSO	0.234265	30
DMSO	0.204301	30
DMSO	0.412647	30
DMSO	0.221493	30
DMSO	0.236692	30
DMSO	0.210415	30
DMSO	0.272435	30
DMSO	0.249313	30
0 µM G6PDi-1	0.302296	35
0 µM G6PDi-1	0.273112	35
0 µM G6PDi-1	0.279505	35
0 µM G6PDi-1	0.372278	35
0 µM G6PDi-1	0.251447	35
0 µM G6PDi-1	0.230408	35
0 µM G6PDi-1	0.233819	35
0 µM G6PDi-1	0.242111	35
0 µM G6PDi-1	0.218576	35
0 µM G6PDi-1	0.231214	35
0 µM G6PDi-1	0.332097	35
0 µM G6PDi-1	0.239419	35
0 µM G6PDi-1	0.224228	35
0 µM G6PDi-1	0.332646	35
0 µM G6PDi-1	0.27531	35
0 µM G6PDi-1	0.268706	35
0 µM G6PDi-1	0.279428	35
0 µM G6PDi-1	0.209797	35
0 µM G6PDi-1	0.21617	35
0 µM G6PDi-1	0.240178	35
DMSO	0.45024	35
DMSO	0.259754	35
DMSO	0.277382	35
DMSO	0.242082	35
DMSO	0.279246	35
DMSO	0.272809	35
DMSO	0.256385	35
DMSO	0.192369	35
DMSO	0.248999	35
DMSO	0.258526	35
DMSO	0.305667	35
DMSO	0.24422	35
0 µM G6PDi-1	0.235107	35
0 µM G6PDi-1	0.206473	35
0 µM G6PDi-1	0.283653	35
0 µM G6PDi-1	0.22698	35
0 µM G6PDi-1	0.235286	35
0 µM G6PDi-1	0.371009	35
0 µM G6PDi-1	0.240692	35
0 µM G6PDi-1	0.266676	35
0 µM G6PDi-1	0.205143	35
0 µM G6PDi-1	0.215564	35
0 µM G6PDi-1	0.329527	35
DMSO	0.277768	35
DMSO	0.223567	35
DMSO	0.205785	35
DMSO	0.263649	35
DMSO	0.212367	35
DMSO	0.259676	35
0 µM G6PDi-1	0.196608	35
0 µM G6PDi-1	0.520816	35
0 µM G6PDi-1	0.246296	35
0 µM G6PDi-1	0.211242	35
0 µM G6PDi-1	0.290099	35
0 µM G6PDi-1	0.264822	35
DMSO	0.233292	35
DMSO	0.199627	35
DMSO	0.426367	35
DMSO	0.26649	35
DMSO	0.224698	35
DMSO	0.236503	35
DMSO	0.198654	35
DMSO	0.276723	35
DMSO	0.247132	35
0 µM G6PDi-1	0.301296	40
0 µM G6PDi-1	0.268017	40
0 µM G6PDi-1	0.278562	40
0 µM G6PDi-1	0.388308	40
0 µM G6PDi-1	0.24425	40
0 µM G6PDi-1	0.230952	40
0 µM G6PDi-1	0.239321	40
0 µM G6PDi-1	0.219009	40
0 µM G6PDi-1	0.230413	40
0 µM G6PDi-1	0.340604	40
0 µM G6PDi-1	0.238103	40
0 µM G6PDi-1	0.237623	40
0 µM G6PDi-1	0.33702	40
0 µM G6PDi-1	0.275457	40
0 µM G6PDi-1	0.263644	40
0 µM G6PDi-1	0.274996	40
0 µM G6PDi-1	0.206888	40
0 µM G6PDi-1	0.260925	40
0 µM G6PDi-1	0.224824	40
DMSO	0.457998	40
DMSO	0.282872	40
DMSO	0.263498	40
DMSO	0.242444	40
DMSO	0.272686	40
DMSO	0.270197	40
DMSO	0.245177	40
DMSO	0.189579	40
DMSO	0.245814	40
DMSO	0.260304	40
DMSO	0.302234	40
DMSO	0.242317	40
0 µM G6PDi-1	0.232181	40
0 µM G6PDi-1	0.23857	40
0 µM G6PDi-1	0.225667	40
0 µM G6PDi-1	0.242533	40
0 µM G6PDi-1	0.400346	40
0 µM G6PDi-1	0.241851	40
0 µM G6PDi-1	0.299918	40
0 µM G6PDi-1	0.263712	40
0 µM G6PDi-1	0.203031	40
0 µM G6PDi-1	0.215883	40
0 µM G6PDi-1	0.330511	40
DMSO	0.223641	40
DMSO	0.198304	40
DMSO	0.271861	40
DMSO	0.212288	40
DMSO	0.269047	40
0 µM G6PDi-1	0.1923	40
0 µM G6PDi-1	0.52378	40
0 µM G6PDi-1	0.244979	40
0 µM G6PDi-1	0.211738	40
0 µM G6PDi-1	0.270718	40
0 µM G6PDi-1	0.268383	40
DMSO	0.233286	40
DMSO	0.197153	40
DMSO	0.43677	40
DMSO	0.267842	40
DMSO	0.22378	40
DMSO	0.236104	40
DMSO	0.19452	40
DMSO	0.279677	40
DMSO	0.247652	40
0 µM G6PDi-1	0.298435	45
0 µM G6PDi-1	0.262744	45
0 µM G6PDi-1	0.276998	45
0 µM G6PDi-1	0.402211	45
0 µM G6PDi-1	0.241678	45
0 µM G6PDi-1	0.219609	45
0 µM G6PDi-1	0.237716	45
0 µM G6PDi-1	0.218583	45
0 µM G6PDi-1	0.22916	45
0 µM G6PDi-1	0.357949	45
0 µM G6PDi-1	0.237737	45
0 µM G6PDi-1	0.22255	45
0 µM G6PDi-1	0.338415	45
0 µM G6PDi-1	0.260068	45
0 µM G6PDi-1	0.268951	45
0 µM G6PDi-1	0.196619	45
0 µM G6PDi-1	0.289901	45
DMSO	0.331752	45
DMSO	0.263348	45
DMSO	0.239243	45
DMSO	0.257779	45
DMSO	0.261074	45
DMSO	0.19969	45
DMSO	0.241826	45
DMSO	0.260998	45
DMSO	0.297786	45
DMSO	0.238056	45
0 µM G6PDi-1	0.229921	45
0 µM G6PDi-1	0.238802	45
0 µM G6PDi-1	0.286078	45
0 µM G6PDi-1	0.226084	45
0 µM G6PDi-1	0.242805	45
0 µM G6PDi-1	0.428024	45
0 µM G6PDi-1	0.260265	45
0 µM G6PDi-1	0.295108	45
0 µM G6PDi-1	0.259344	45
0 µM G6PDi-1	0.201082	45
0 µM G6PDi-1	0.216955	45
DMSO	0.234841	45
DMSO	0.204448	45
DMSO	0.282434	45
DMSO	0.212633	45
DMSO	0.264073	45
0 µM G6PDi-1	0.189552	45
0 µM G6PDi-1	0.520438	45
0 µM G6PDi-1	0.244987	45
0 µM G6PDi-1	0.208707	45
0 µM G6PDi-1	0.284641	45
0 µM G6PDi-1	0.269487	45
DMSO	0.231565	45
DMSO	0.195301	45
DMSO	0.443291	45
DMSO	0.267735	45
DMSO	0.222845	45
DMSO	0.241571	45
DMSO	0.201377	45
DMSO	0.282289	45
DMSO	0.248205	45
0 µM G6PDi-1	0.281828	50
0 µM G6PDi-1	0.258742	50
0 µM G6PDi-1	0.434983	50
0 µM G6PDi-1	0.275051	50
0 µM G6PDi-1	0.415119	50
0 µM G6PDi-1	0.249218	50
0 µM G6PDi-1	0.238749	50
0 µM G6PDi-1	0.217564	50
0 µM G6PDi-1	0.22628	50
0 µM G6PDi-1	0.379563	50
0 µM G6PDi-1	0.237257	50
0 µM G6PDi-1	0.333082	50
0 µM G6PDi-1	0.258454	50
0 µM G6PDi-1	0.263047	50
0 µM G6PDi-1	0.19676	50
0 µM G6PDi-1	0.308762	50
DMSO	0.365657	50
DMSO	0.23655	50
DMSO	0.260305	50
DMSO	0.254791	50
DMSO	0.235225	50
DMSO	0.237202	50
DMSO	0.260331	50
DMSO	0.293395	50
DMSO	0.235702	50
0 µM G6PDi-1	0.229538	50
0 µM G6PDi-1	0.238895	50
0 µM G6PDi-1	0.28357	50
0 µM G6PDi-1	0.293724	50
0 µM G6PDi-1	0.225242	50
0 µM G6PDi-1	0.239731	50
0 µM G6PDi-1	0.448964	50
0 µM G6PDi-1	0.259919	50
0 µM G6PDi-1	0.252842	50
0 µM G6PDi-1	0.198673	50
0 µM G6PDi-1	0.216939	50
DMSO	0.231082	50
DMSO	0.20504	50
DMSO	0.297391	50
DMSO	0.2097	50
DMSO	0.263354	50
0 µM G6PDi-1	0.18954	50
0 µM G6PDi-1	0.521613	50
0 µM G6PDi-1	0.242257	50
0 µM G6PDi-1	0.210007	50
0 µM G6PDi-1	0.28244	50
0 µM G6PDi-1	0.270832	50
DMSO	0.230237	50
DMSO	0.192698	50
DMSO	0.449519	50
DMSO	0.221657	50
DMSO	0.248222	50
DMSO	0.229096	50
DMSO	0.277511	50
DMSO	0.248568	50
0 µM G6PDi-1	0.279082	55
0 µM G6PDi-1	0.254737	55
0 µM G6PDi-1	0.433247	55
0 µM G6PDi-1	0.274067	55
0 µM G6PDi-1	0.424875	55
0 µM G6PDi-1	0.247054	55
0 µM G6PDi-1	0.249123	55
0 µM G6PDi-1	0.216187	55
0 µM G6PDi-1	0.223441	55
0 µM G6PDi-1	0.236522	55
0 µM G6PDi-1	0.331206	55
0 µM G6PDi-1	0.255801	55
0 µM G6PDi-1	0.255357	55
0 µM G6PDi-1	0.201128	55
0 µM G6PDi-1	0.333974	55
DMSO	0.382288	55
DMSO	0.234022	55
DMSO	0.260514	55
DMSO	0.251735	55
DMSO	0.261549	55
DMSO	0.229294	55
DMSO	0.257034	55
DMSO	0.290907	55
DMSO	0.235099	55
0 µM G6PDi-1	0.228496	55
0 µM G6PDi-1	0.237871	55
0 µM G6PDi-1	0.285407	55
0 µM G6PDi-1	0.29284	55
0 µM G6PDi-1	0.222954	55
0 µM G6PDi-1	0.231993	55
0 µM G6PDi-1	0.461593	55
0 µM G6PDi-1	0.250115	55
0 µM G6PDi-1	0.292811	55
0 µM G6PDi-1	0.24897	55
0 µM G6PDi-1	0.195388	55
0 µM G6PDi-1	0.214004	55
0 µM G6PDi-1	0.291522	55
DMSO	0.228149	55
DMSO	0.202532	55
DMSO	0.28039	55
DMSO	0.320547	55
DMSO	0.213075	55
DMSO	0.263048	55
0 µM G6PDi-1	0.187776	55
0 µM G6PDi-1	0.518192	55
0 µM G6PDi-1	0.237955	55
0 µM G6PDi-1	0.209481	55
0 µM G6PDi-1	0.277224	55
0 µM G6PDi-1	0.272514	55
DMSO	0.229428	55
DMSO	0.19108	55
DMSO	0.461534	55
DMSO	0.220348	55
DMSO	0.256754	55
DMSO	0.250088	55
DMSO	0.276501	55
DMSO	0.248898	55
0 µM G6PDi-1	0.281272	60
0 µM G6PDi-1	0.251172	60
0 µM G6PDi-1	0.270932	60
0 µM G6PDi-1	0.432567	60
0 µM G6PDi-1	0.23878	60
0 µM G6PDi-1	0.241807	60
0 µM G6PDi-1	0.259952	60
0 µM G6PDi-1	0.216214	60
0 µM G6PDi-1	0.22136	60
0 µM G6PDi-1	0.235227	60
0 µM G6PDi-1	0.332145	60
0 µM G6PDi-1	0.278285	60
0 µM G6PDi-1	0.276734	60
0 µM G6PDi-1	0.253604	60
0 µM G6PDi-1	0.246504	60
0 µM G6PDi-1	0.202136	60
0 µM G6PDi-1	0.353267	60
DMSO	0.406314	60
DMSO	0.261076	60
DMSO	0.232094	60
DMSO	0.258172	60
DMSO	0.247669	60
DMSO	0.270264	60
DMSO	0.224365	60
DMSO	0.254182	60
DMSO	0.288397	60
DMSO	0.240341	60
0 µM G6PDi-1	0.229442	60
0 µM G6PDi-1	0.238159	60
0 µM G6PDi-1	0.282789	60
0 µM G6PDi-1	0.220941	60
0 µM G6PDi-1	0.225443	60
0 µM G6PDi-1	0.240689	60
0 µM G6PDi-1	0.247137	60
0 µM G6PDi-1	0.193714	60
0 µM G6PDi-1	0.212809	60
0 µM G6PDi-1	0.312524	60
DMSO	0.226816	60
DMSO	0.201394	60
DMSO	0.27778	60
DMSO	0.336984	60
DMSO	0.214046	60
DMSO	0.244974	60
0 µM G6PDi-1	0.186328	60
0 µM G6PDi-1	0.520735	60
0 µM G6PDi-1	0.239138	60
0 µM G6PDi-1	0.210583	60
0 µM G6PDi-1	0.272786	60
0 µM G6PDi-1	0.275487	60
DMSO	0.227882	60
DMSO	0.189192	60
DMSO	0.464269	60
DMSO	0.219969	60
DMSO	0.263155	60
DMSO	0.267078	60
DMSO	0.267677	60
DMSO	0.24726	60
0 µM G6PDi-1	0.280063	65
0 µM G6PDi-1	0.248576	65
0 µM G6PDi-1	0.197135	65
0 µM G6PDi-1	0.268127	65
0 µM G6PDi-1	0.242998	65
0 µM G6PDi-1	0.306827	65
0 µM G6PDi-1	0.238298	65
0 µM G6PDi-1	0.268342	65
0 µM G6PDi-1	0.21761	65
0 µM G6PDi-1	0.218766	65
0 µM G6PDi-1	0.233436	65
0 µM G6PDi-1	0.338562	65
0 µM G6PDi-1	0.269915	65
0 µM G6PDi-1	0.27947	65
0 µM G6PDi-1	0.248792	65
0 µM G6PDi-1	0.242388	65
0 µM G6PDi-1	0.200609	65
0 µM G6PDi-1	0.381134	65
DMSO	0.46422	65
DMSO	0.430822	65
DMSO	0.259257	65
DMSO	0.230944	65
DMSO	0.241238	65
DMSO	0.256281	65
DMSO	0.243439	65
DMSO	0.270506	65
DMSO	0.220747	65
DMSO	0.255025	65
DMSO	0.285631	65
DMSO	0.234761	65
0 µM G6PDi-1	0.230451	65
0 µM G6PDi-1	0.235176	65
0 µM G6PDi-1	0.277562	65
0 µM G6PDi-1	0.218993	65
0 µM G6PDi-1	0.222006	65
0 µM G6PDi-1	0.237596	65
0 µM G6PDi-1	0.247666	65
0 µM G6PDi-1	0.190708	65
0 µM G6PDi-1	0.213565	65
0 µM G6PDi-1	0.30436	65
DMSO	0.265635	65
DMSO	0.223491	65
DMSO	0.198974	65
DMSO	0.275546	65
DMSO	0.360713	65
DMSO	0.215774	65
DMSO	0.260548	65
0 µM G6PDi-1	0.183927	65
0 µM G6PDi-1	0.517398	65
0 µM G6PDi-1	0.243882	65
0 µM G6PDi-1	0.209276	65
0 µM G6PDi-1	0.265964	65
0 µM G6PDi-1	0.270332	65
DMSO	0.228165	65
DMSO	0.18543	65
DMSO	0.217461	65
DMSO	0.272008	65
DMSO	0.288065	65
DMSO	0.265254	65
DMSO	0.244464	65
0 µM G6PDi-1	0.280107	70
0 µM G6PDi-1	0.268341	70
0 µM G6PDi-1	0.199855	70
0 µM G6PDi-1	0.267858	70
0 µM G6PDi-1	0.246859	70
0 µM G6PDi-1	0.238713	70
0 µM G6PDi-1	0.214241	70
0 µM G6PDi-1	0.216592	70
0 µM G6PDi-1	0.216756	70
0 µM G6PDi-1	0.232006	70
0 µM G6PDi-1	0.345499	70
0 µM G6PDi-1	0.242572	70
0 µM G6PDi-1	0.237334	70
0 µM G6PDi-1	0.209296	70
0 µM G6PDi-1	0.406163	70
DMSO	0.466621	70
DMSO	0.478868	70
DMSO	0.260482	70
DMSO	0.227834	70
DMSO	0.257725	70
DMSO	0.244733	70
DMSO	0.241551	70
DMSO	0.269937	70
DMSO	0.22008	70
DMSO	0.2553	70
DMSO	0.284821	70
DMSO	0.228693	70
0 µM G6PDi-1	0.228978	70
0 µM G6PDi-1	0.23552	70
0 µM G6PDi-1	0.273348	70
0 µM G6PDi-1	0.288293	70
0 µM G6PDi-1	0.21899	70
0 µM G6PDi-1	0.220765	70
0 µM G6PDi-1	0.236426	70
0 µM G6PDi-1	0.244888	70
0 µM G6PDi-1	0.189448	70
0 µM G6PDi-1	0.211974	70
0 µM G6PDi-1	0.296116	70
DMSO	0.265125	70
DMSO	0.219361	70
DMSO	0.197359	70
DMSO	0.270469	70
DMSO	0.386598	70
DMSO	0.218254	70
DMSO	0.242698	70
0 µM G6PDi-1	0.182782	70
0 µM G6PDi-1	0.516543	70
0 µM G6PDi-1	0.242078	70
0 µM G6PDi-1	0.209567	70
0 µM G6PDi-1	0.262092	70
0 µM G6PDi-1	0.268062	70
DMSO	0.228093	70
DMSO	0.182793	70
DMSO	0.215791	70
DMSO	0.286898	70
DMSO	0.309683	70
DMSO	0.247699	70
0 µM G6PDi-1	0.278569	75
0 µM G6PDi-1	0.278403	75
0 µM G6PDi-1	0.20031	75
0 µM G6PDi-1	0.266325	75
0 µM G6PDi-1	0.254809	75
0 µM G6PDi-1	0.301537	75
0 µM G6PDi-1	0.224349	75
0 µM G6PDi-1	0.218703	75
0 µM G6PDi-1	0.218767	75
0 µM G6PDi-1	0.215014	75
0 µM G6PDi-1	0.23032	75
0 µM G6PDi-1	0.351894	75
0 µM G6PDi-1	0.237382	75
0 µM G6PDi-1	0.23252	75
0 µM G6PDi-1	0.211089	75
0 µM G6PDi-1	0.425711	75
DMSO	0.466334	75
DMSO	0.260759	75
DMSO	0.284422	75
DMSO	0.227363	75
DMSO	0.257606	75
DMSO	0.240044	75
DMSO	0.268054	75
DMSO	0.22137	75
DMSO	0.255152	75
DMSO	0.283103	75
DMSO	0.22437	75
0 µM G6PDi-1	0.226795	75
0 µM G6PDi-1	0.234889	75
0 µM G6PDi-1	0.271086	75
0 µM G6PDi-1	0.283954	75
0 µM G6PDi-1	0.219408	75
0 µM G6PDi-1	0.218968	75
0 µM G6PDi-1	0.23435	75
0 µM G6PDi-1	0.243614	75
0 µM G6PDi-1	0.18677	75
0 µM G6PDi-1	0.287193	75
DMSO	0.262321	75
DMSO	0.196271	75
DMSO	0.413627	75
DMSO	0.222857	75
DMSO	0.244504	75
0 µM G6PDi-1	0.183452	75
0 µM G6PDi-1	0.514527	75
0 µM G6PDi-1	0.242114	75
0 µM G6PDi-1	0.209371	75
0 µM G6PDi-1	0.257939	75
DMSO	0.228112	75
DMSO	0.180778	75
DMSO	0.279712	75
DMSO	0.214356	75
DMSO	0.353027	75
DMSO	0.247203	75
0 µM G6PDi-1	0.277889	80
0 µM G6PDi-1	0.274736	80
0 µM G6PDi-1	0.201833	80
0 µM G6PDi-1	0.264433	80
0 µM G6PDi-1	0.262215	80
0 µM G6PDi-1	0.225746	80
0 µM G6PDi-1	0.300549	80
0 µM G6PDi-1	0.221817	80
0 µM G6PDi-1	0.213259	80
0 µM G6PDi-1	0.220714	80
0 µM G6PDi-1	0.213724	80
0 µM G6PDi-1	0.228897	80
0 µM G6PDi-1	0.367115	80
0 µM G6PDi-1	0.231678	80
0 µM G6PDi-1	0.441383	80
DMSO	0.465747	80
DMSO	0.26075	80
DMSO	0.22595	80
DMSO	0.232269	80
DMSO	0.24542	80
DMSO	0.239428	80
DMSO	0.266218	80
DMSO	0.223681	80
DMSO	0.253791	80
DMSO	0.280631	80
DMSO	0.222136	80
0 µM G6PDi-1	0.225897	80
0 µM G6PDi-1	0.233275	80
0 µM G6PDi-1	0.273372	80
0 µM G6PDi-1	0.218042	80
0 µM G6PDi-1	0.222017	80
0 µM G6PDi-1	0.234772	80
0 µM G6PDi-1	0.241789	80
0 µM G6PDi-1	0.186034	80
0 µM G6PDi-1	0.278943	80
DMSO	0.259993	80
DMSO	0.195019	80
DMSO	0.437	80
DMSO	0.233784	80
DMSO	0.238923	80
0 µM G6PDi-1	0.180606	80
0 µM G6PDi-1	0.514003	80
0 µM G6PDi-1	0.242415	80
0 µM G6PDi-1	0.208188	80
0 µM G6PDi-1	0.251607	80
DMSO	0.231657	80
DMSO	0.17982	80
DMSO	0.216269	80
DMSO	0.251822	80
0 µM G6PDi-1	0.275182	85
0 µM G6PDi-1	0.270313	85
0 µM G6PDi-1	0.202002	85
0 µM G6PDi-1	0.262297	85
0 µM G6PDi-1	0.267099	85
0 µM G6PDi-1	0.226142	85
0 µM G6PDi-1	0.295177	85
0 µM G6PDi-1	0.222969	85
0 µM G6PDi-1	0.211964	85
0 µM G6PDi-1	0.222366	85
0 µM G6PDi-1	0.213109	85
0 µM G6PDi-1	0.227705	85
0 µM G6PDi-1	0.379062	85
0 µM G6PDi-1	0.229328	85
0 µM G6PDi-1	0.453929	85
DMSO	0.465296	85
DMSO	0.261144	85
DMSO	0.223404	85
DMSO	0.230731	85
DMSO	0.24634	85
DMSO	0.238012	85
DMSO	0.268538	85
DMSO	0.226247	85
DMSO	0.253926	85
DMSO	0.278646	85
DMSO	0.2405	85
0 µM G6PDi-1	0.226958	85
0 µM G6PDi-1	0.233853	85
0 µM G6PDi-1	0.278365	85
0 µM G6PDi-1	0.218343	85
0 µM G6PDi-1	0.226008	85
0 µM G6PDi-1	0.240903	85
0 µM G6PDi-1	0.245109	85
0 µM G6PDi-1	0.184971	85
0 µM G6PDi-1	0.271266	85
DMSO	0.258147	85
DMSO	0.194202	85
DMSO	0.450797	85
DMSO	0.255254	85
DMSO	0.236004	85
0 µM G6PDi-1	0.178762	85
0 µM G6PDi-1	0.513102	85
0 µM G6PDi-1	0.242207	85
0 µM G6PDi-1	0.206718	85
0 µM G6PDi-1	0.253823	85
DMSO	0.240339	85
DMSO	0.178868	85
DMSO	0.219331	85
0 µM G6PDi-1	0.272878	90
0 µM G6PDi-1	0.268472	90
0 µM G6PDi-1	0.201291	90
0 µM G6PDi-1	0.26056	90
0 µM G6PDi-1	0.276502	90
0 µM G6PDi-1	0.29366	90
0 µM G6PDi-1	0.224652	90
0 µM G6PDi-1	0.23205	90
0 µM G6PDi-1	0.224069	90
0 µM G6PDi-1	0.212585	90
0 µM G6PDi-1	0.227235	90
0 µM G6PDi-1	0.392086	90
0 µM G6PDi-1	0.22523	90
0 µM G6PDi-1	0.465359	90
DMSO	0.46346	90
DMSO	0.266453	90
DMSO	0.220801	90
DMSO	0.22956	90
DMSO	0.245108	90
DMSO	0.238748	90
DMSO	0.230788	90
DMSO	0.251265	90
DMSO	0.274912	90
DMSO	0.275813	90
0 µM G6PDi-1	0.240724	90
0 µM G6PDi-1	0.232935	90
0 µM G6PDi-1	0.217827	90
0 µM G6PDi-1	0.235307	90
0 µM G6PDi-1	0.246853	90
0 µM G6PDi-1	0.184081	90
0 µM G6PDi-1	0.264691	90
DMSO	0.256366	90
DMSO	0.192222	90
DMSO	0.4622	90
DMSO	0.29715	90
DMSO	0.237201	90
0 µM G6PDi-1	0.177614	90
0 µM G6PDi-1	0.511391	90
0 µM G6PDi-1	0.243158	90
0 µM G6PDi-1	0.20465	90
0 µM G6PDi-1	0.246778	90
DMSO	0.256967	90
DMSO	0.177956	90
DMSO	0.223821	90
0 µM G6PDi-1	0.27153	95
0 µM G6PDi-1	0.269317	95
0 µM G6PDi-1	0.200667	95
0 µM G6PDi-1	0.259523	95
0 µM G6PDi-1	0.286777	95
0 µM G6PDi-1	0.228052	95
0 µM G6PDi-1	0.225776	95
0 µM G6PDi-1	0.234796	95
0 µM G6PDi-1	0.226904	95
0 µM G6PDi-1	0.213864	95
0 µM G6PDi-1	0.226946	95
0 µM G6PDi-1	0.40073	95
0 µM G6PDi-1	0.225122	95
0 µM G6PDi-1	0.216212	95
0 µM G6PDi-1	0.475866	95
DMSO	0.462707	95
DMSO	0.261473	95
DMSO	0.217325	95
DMSO	0.227118	95
DMSO	0.243476	95
DMSO	0.239214	95
DMSO	0.243417	95
[truncated: 1,014 more rows]
